# Supplementary material for: Automatic Bayesian single molecule identification for localization microscopy
Source: Sci Rep. 2016 Sep 19;6:33521. doi: 10.1038/srep33521 (PMC5027599; doi:10.1038/srep33521)
Supplement: Supplementary Software 1 [file srep33521-s2.zip]

Archive with 4 entries (3 files):
- SupplementarySoftware1/
- SupplementarySoftware1/AutoBayes_linux_v1.0.zip
- SupplementarySoftware1/AutoBayes_win64_v1.0.zip
- SupplementarySoftware1/AutoBayes_win64_v1.0_binary.zip
