# Supplementary material for: Automatic Bayesian single molecule identification for localization microscopy
Source: Sci Rep. 2016 Sep 19;6:33521. doi: 10.1038/srep33521 (PMC5027599; doi:10.1038/srep33521)
Supplement: Supplementary Software 2 [file srep33521-s3.zip]

Archive with 10 entries (9 files):
- SupplementarySoftware2/
- SupplementarySoftware2/BundledofTubulins_histogram_GG_WL.pdf
- SupplementarySoftware2/BundledofTubulins_LS_supplementary_information.txt
- SupplementarySoftware2/example.m
- SupplementarySoftware2/gaussiancdf.m
- SupplementarySoftware2/GaussianGaussianWeibulLognormHistogramCurve.m
- SupplementarySoftware2/lognormalcdf.m
- SupplementarySoftware2/readAutoByesData.m
- SupplementarySoftware2/saveTightFigure.m
- SupplementarySoftware2/wblcdf.m
