# Supplementary material for: Automatic Bayesian single molecule identification for localization microscopy
Source: Sci Rep. 2016 Sep 19;6:33521. doi: 10.1038/srep33521 (PMC5027599; doi:10.1038/srep33521)
Supplement: Supplementary Software 2 [file srep33521-s3.zip › SupplementarySoftware2/BundledofTubulins_LS_supplementary_information.txt]

#the number of all potential emitters:
1154135
#WLDM emitters number, Threshold, lamda_background, k_background, log_mean_signal, log_sigma_signal:
74939 424.500000 116.379022 2.092154 7.490072 0.326843
#GGDM emitters number, Threshold, mean_background, sigma_background, mean_signal, sigma_signal:
75175 295.500000 101.623210 47.403412 1881.167293 634.274387
#PSFphotoelectrons of all potential emitters:
1.001991
1.009942
1.010582
1.010636
1.012351
1.014144
1.014833
1.018339
1.019516
1.020191
1.023282
1.027616
1.032111
1.033116
1.033806
1.033903
1.037525
1.039287
1.040369
1.041747
1.045743
1.053486
1.056765
1.056825
1.058133
1.058927
1.058943
1.060783
1.062811
1.066755
1.069424
1.070524
1.072167
1.074547
1.078150
1.081349
1.082721
1.085411
1.093367
1.093482
1.096830
1.098972
1.100849
1.100892
1.104250
1.111964
1.112433
1.112831
1.113092
1.115385
1.117116
1.121548
1.121834
1.126994
1.127314
1.128793
1.129949
1.133553
1.136703
1.138615
1.140500
1.142710
1.150314
1.152443
1.157309
1.157335
1.162670
1.166670
1.166764
1.169367
1.171779
1.173633
1.177176
1.178288
1.181257
1.181780
1.183985
1.194482
1.196011
1.197315
1.198108
1.201299
1.202122
1.202987
1.204481
1.204811
1.207287
1.207592
1.208037
1.208569
1.209862
1.214738
1.217593
1.219408
1.222174
1.224336
1.224664
1.225079
1.225848
1.227824
1.228940
1.230561
1.232726
1.233123
1.233600
1.238306
1.239731
1.240381
1.243702
1.245004
1.245563
1.246833
1.247373
1.251014
1.253216
1.253456
1.256264
1.259715
1.260404
1.262083
1.263500
1.266507
1.269006
1.269382
1.269651
1.269845
1.271235
1.272147
1.273293
1.273346
1.273833
1.277316
1.282028
1.282253
1.285277
1.285331
1.286098
1.290142
1.291679
1.293738
1.293754
1.295447
1.296306
1.300393
1.302281
1.303283
1.303291
1.305171
1.311113
1.312003
1.313382
1.313687
1.313875
1.316058
1.316897
1.318917
1.319648
1.320443
1.326089
1.327210
1.327939
1.333734
1.336634
1.337017
1.340022
1.340440
1.341334
1.341358
1.343865
1.344366
1.346376
1.349831
1.350104
1.350799
1.351256
1.352493
1.352780
1.353931
1.356057
1.356287
1.359970
1.361711
1.365241
1.367014
1.372073
1.372999
1.373916
1.374303
1.374893
1.375772
1.376186
1.376887
1.377548
1.378384
1.378800
1.383563
1.389415
1.390221
1.390686
1.393611
1.395875
1.397162
1.401226
1.402194
1.402710
1.403013
1.403819
1.411611
1.412661
1.412820
1.414539
1.417405
1.423465
1.430011
1.430051
1.432573
1.436304
1.444128
1.444786
1.447669
1.449088
1.450004
1.450045
1.455021
1.456323
1.456595
1.459466
1.459885
1.460151
1.460431
1.460552
1.466270
1.466929
1.466984
1.468728
1.474028
1.478681
1.479292
1.482794
1.483162
1.484576
1.486963
1.487221
1.489740
1.490872
1.491529
1.493185
1.494016
1.494784
1.506277
1.506807
1.507170
1.508457
1.508827
1.514228
1.514706
1.514829
1.515110
1.515681
1.516269
1.518231
1.519027
1.521634
1.523321
1.523755
1.526683
1.528016
1.529846
1.530230
1.530490
1.534257
1.536642
1.538734
1.538876
1.540763
1.543261
1.544638
1.548800
1.551761
1.553446
1.554376
1.562198
1.564811
1.568167
1.571421
1.572763
1.573643
1.576465
1.577845
1.577927
1.578862
1.581469
1.582709
1.583685
1.584019
1.584440
1.585092
1.587475
1.588463
1.593286
1.594315
1.595571
1.598243
1.600572
1.602210
1.602816
1.605953
1.610499
1.611496
1.612133
1.613338
1.614096
1.617922
1.622273
1.622328
1.625355
1.625718
1.628537
1.628649
1.630275
1.632292
1.635636
1.636305
1.636995
1.639408
1.640583
1.641976
1.647389
1.654839
1.654931
1.655332
1.655885
1.657861
1.659200
1.659748
1.661855
1.662710
1.663647
1.663829
1.667136
1.667717
1.671395
1.673300
1.677978
1.678307
1.685533
1.687559
1.688717
1.690286
1.691151
1.691447
1.696956
1.697911
1.698030
1.698424
1.699705
1.702510
1.708414
1.709160
1.710503
1.710515
1.712228
1.716531
1.717820
1.719284
1.727990
1.728932
1.730474
1.733328
1.734384
1.734747
1.734962
1.735814
1.738628
1.740697
1.740759
1.743319
1.743729
1.745131
1.745728
1.748475
1.748528
1.750863
1.751302
1.753364
1.753798
1.757723
1.758025
1.763790
1.764471
1.765027
1.766086
1.767284
1.769071
1.769997
1.772863
1.773711
1.776779
1.777502
1.781872
1.782232
1.784915
1.787327
1.789663
1.790962
1.791300
1.792263
1.792689
1.796208
1.798006
1.798227
1.800575
1.805669
1.806199
1.807227
1.807368
1.808269
1.808607
1.809516
1.813403
1.814818
1.815809
1.817153
1.820663
1.823795
1.824354
1.828917
1.829987
1.829996
1.830595
1.834616
1.835732
1.837402
1.837682
1.840050
1.841358
1.846786
1.846851
1.847856
1.849315
1.852090
1.854855
1.855821
1.856753
1.860934
1.863519
1.864747
1.868966
1.869266
1.872395
1.873889
1.875215
1.877180
1.877787
1.879813
1.886288
1.887741
1.887825
1.887987
1.894036
1.894697
1.895274
1.896039
1.896361
1.896613
1.896989
1.897571
1.902336
1.903348
1.905794
1.905850
1.906468
1.906675
1.907438
1.907751
1.908096
1.913170
1.914511
1.917701
1.918444
1.920598
1.924663
1.925652
1.927960
1.932092
1.936644
1.939474
1.939647
1.940995
1.944832
1.944843
1.946182
1.946887
1.950429
1.952738
1.953853
1.954139
1.954510
1.960452
1.960582
1.962848
1.968831
1.969352
1.971356
1.972533
1.972974
1.973697
1.974655
1.975558
1.978695
1.979156
1.980616
1.983140
1.983310
1.983883
1.984270
1.984293
1.985762
1.988645
1.989335
1.990400
1.990827
1.995233
1.995286
1.997594
1.998112
1.999288
1.999895
2.001652
2.003812
2.004362
2.006999
2.010594
2.013125
2.013420
2.013766
2.016047
2.016059
2.017368
2.020352
2.024093
2.024829
2.025178
2.025687
2.025727
2.026352
2.029020
2.029441
2.030168
2.030509
2.030773
2.030956
2.032076
2.033554
2.033923
2.033999
2.034155
2.034259
2.034480
2.035223
2.035260
2.036320
2.036890
2.037042
2.037646
2.038655
2.038938
2.039549
2.040760
2.041042
2.042336
2.045869
2.047097
2.051290
2.053823
2.054724
2.056969
2.058501
2.059711
2.062344
2.062396
2.062669
2.064355
2.066023
2.067817
2.071377
2.071408
2.073405
2.074071
2.075363
2.082054
2.083150
2.084521
2.085511
2.088928
2.091548
2.091634
2.091646
2.092388
2.092534
2.092876
2.099239
2.100279
2.101515
2.102909
2.107218
2.110458
2.114553
2.117610
2.118484
2.119602
2.120898
2.122089
2.124254
2.124460
2.127016
2.127192
2.128958
2.131674
2.132904
2.134620
2.135051
2.135552
2.136098
2.136882
2.138805
2.140089
2.142825
2.146627
2.146686
2.147711
2.148348
2.151781
2.155046
2.157006
2.158571
2.159705
2.160609
2.161870
2.164309
2.164936
2.167219
2.170545
2.174299
2.176727
2.176903
2.179392
2.180013
2.180937
2.182315
2.184006
2.184907
2.185480
2.187336
2.187860
2.188844
2.192739
2.196214
2.196935
2.197089
2.198384
2.202312
2.203480
2.206623
2.208213
2.208433
2.213834
2.214966
2.217297
2.217769
2.218861
2.220193
2.220426
2.222964
2.223024
2.225642
2.225727
2.227435
2.228622
2.232372
2.233542
2.234814
2.236295
2.242112
2.242402
2.244419
2.246698
2.246918
2.248791
2.250729
2.254085
2.256073
2.257104
2.259511
2.260981
2.262926
2.265628
2.266336
2.267765
2.267778
2.267857
2.268009
2.269279
2.274478
2.275756
2.278037
2.279950
2.281527
2.282526
2.282656
2.283919
2.286366
2.288386
2.288829
2.291397
2.293310
2.297625
2.298372
2.300164
2.304396
2.312743
2.313178
2.314353
2.314813
2.314945
2.315577
2.317825
2.318897
2.319153
2.319195
2.319425
2.321041
2.321076
2.324465
2.324694
2.326410
2.327959
2.331107
2.335119
2.339945
2.341711
2.343026
2.343028
2.343197
2.344110
2.344142
2.344257
2.345342
2.345376
2.346759
2.348066
2.348329
2.350560
2.350728
2.350975
2.351010
2.352549
2.353813
2.355330
2.356738
2.358460
2.359190
2.361472
2.362862
2.368449
2.371982
2.373900
2.374407
2.376981
2.377332
2.379863
2.381336
2.381974
2.382018
2.382941
2.385887
2.386675
2.389330
2.390139
2.391042
2.392804
2.393599
2.394075
2.394330
2.394460
2.394807
2.396527
2.398805
2.399843
2.401155
2.402983
2.403226
2.404156
2.404523
2.405034
2.406707
2.407176
2.407919
2.408646
2.409635
2.409872
2.410073
2.410283
2.410391
2.411359
2.412070
2.413067
2.413197
2.415189
2.415467
2.416239
2.417465
2.419956
2.423104
2.426317
2.426596
2.428653
2.430145
2.434599
2.434673
2.437864
2.438937
2.441312
2.441810
2.442251
2.442737
2.443361
2.443554
2.445288
2.447372
2.448044
2.448768
2.450083
2.451218
2.451796
2.458406
2.459061
2.459425
2.459816
2.460777
2.461925
2.463199
2.466226
2.466390
2.466776
2.468664
2.469965
2.470614
2.473215
2.475417
2.476568
2.477285
2.477646
2.482043
2.486966
2.490067
2.493041
2.494058
2.497273
2.497815
2.500211
2.500442
2.503048
2.503186
2.504342
2.504952
2.507638
2.508484
2.509211
2.509376
2.510444
2.511248
2.511796
2.512808
2.513206
2.513968
2.515655
2.515920
2.517393
2.518951
2.520649
2.521950
2.523061
2.523591
2.525362
2.525732
2.529904
2.530066
2.531199
2.531209
2.533076
2.535670
2.537005
2.538940
2.539412
2.539695
2.540134
2.542940
2.544001
2.545872
2.546792
2.547258
2.547312
2.548368
2.549921
2.553140
2.555685
2.556341
2.556979
2.558635
2.559213
2.561656
2.561937
2.564121
2.564970
2.567216
2.567564
2.570375
2.570577
2.572951
2.574182
2.574497
2.575520
2.577800
2.578828
2.580206
2.582782
2.585180
2.585529
2.587575
2.588213
2.588239
2.588862
2.589952
2.592398
2.593103
2.593191
2.595543
2.595770
2.595815
2.596697
2.597423
2.598198
2.598477
2.599352
2.602281
2.602289
2.606015
2.607527
2.613635
2.615036
2.616775
2.617158
2.618730
2.619698
2.619932
2.620871
2.622400
2.622857
2.623178
2.624039
2.624729
2.625906
2.626121
2.626386
2.627489
2.634551
2.635425
2.636580
2.639350
2.639991
2.640127
2.641012
2.642407
2.643457
2.646063
2.646335
2.646480
2.647490
2.647629
2.648967
2.649029
2.649057
2.651282
2.652578
2.652591
2.655453
2.656306
2.656905
2.660629
2.660800
2.662168
2.663401
2.663893
2.663985
2.664155
2.668411
2.671462
2.672956
2.674176
2.674581
2.674934
2.676937
2.677958
2.678972
2.682665
2.690398
2.690947
2.691334
2.692338
2.692469
2.693926
2.694720
2.694975
2.697045
2.697177
2.697889
2.698069
2.698776
2.699037
2.701884
2.703674
2.704277
2.707476
2.707609
2.708994
2.709057
2.709803
2.713635
2.714929
2.715540
2.716623
2.717915
2.719333
2.719501
2.719791
2.721050
2.721058
2.722205
2.722591
2.724008
2.728562
2.729298
2.729502
2.729716
2.729857
2.731027
2.732849
2.733509
2.733898
2.734832
2.734882
2.734967
2.741600
2.743562
2.744562
2.747715
2.748208
2.751965
2.752213
2.753961
2.754874
2.755784
2.756377
2.757251
2.757630
2.759050
2.760196
2.764153
2.765438
2.765826
2.769550
2.771244
2.771559
2.771571
2.772060
2.775896
2.776458
2.776745
2.778548
2.782442
2.782536
2.782706
2.783754
2.783828
2.784496
2.784698
2.784799
2.785017
2.786835
2.787124
2.787253
2.788056
2.789929
2.792597
2.794002
2.799065
2.799143
2.799604
2.800158
2.800952
2.802129
2.804281
2.805580
2.807496
2.807632
2.809237
2.811028
2.811346
2.812102
2.812671
2.812881
2.816002
2.816349
2.817530
2.819342
2.819595
2.820430
2.820485
2.821128
2.821894
2.822499
2.822980
2.823003
2.823600
2.823736
2.824094
2.825123
2.826046
2.827447
2.827700
2.836404
2.837704
2.838148
2.838303
2.842942
2.843837
2.847057
2.848627
2.849421
2.850817
2.850881
2.851662
2.853306
2.856113
2.857935
2.859698
2.861089
2.862057
2.863245
2.863540
2.865215
2.865289
2.866460
2.868022
2.873229
2.875828
2.880052
2.884838
2.887036
2.887165
2.887280
2.888389
2.889371
2.889863
2.890939
2.893029
2.894281
2.894531
2.896809
2.897432
2.897434
2.897842
2.898605
2.899036
2.899937
2.900170
2.900635
2.902899
2.905239
2.905786
2.906282
2.906545
2.907258
2.907583
2.913453
2.913802
2.914883
2.918989
2.919234
2.919240
2.920423
2.921472
2.923029
2.923544
2.924318
2.924435
2.926119
2.926544
2.929815
2.929952
2.930993
2.931312
2.932485
2.933319
2.933465
2.933694
2.934487
2.934607
2.936284
2.936602
2.941160
2.942037
2.942842
2.946589
2.948073
2.949907
2.950782
2.950977
2.951800
2.953584
2.953866
2.956493
2.957364
2.958019
2.962702
2.964845
2.968288
2.969540
2.970229
2.970650
2.972193
2.972429
2.974036
2.974491
2.975882
2.977054
2.978792
2.979018
2.979876
2.982427
2.983341
2.987917
2.989571
2.991320
2.992435
2.992843
2.993522
2.994352
2.994383
2.995289
3.001288
3.004097
3.004536
3.005623
3.006347
3.007082
3.007660
3.008980
3.009486
3.010034
3.010866
3.013518
3.014175
3.014428
3.015156
3.015409
3.016061
3.016627
3.017853
3.018964
3.019509
3.020211
3.020709
3.020887
3.021549
3.021631
3.023562
3.025726
3.026532
3.027768
3.027886
3.030099
3.030541
3.032260
3.033288
3.034794
3.036604
3.039499
3.039701
3.040573
3.042355
3.044548
3.044618
3.046910
3.048823
3.051508
3.060115
3.060300
3.060880
3.061200
3.065407
3.066569
3.071364
3.071788
3.072485
3.072723
3.073152
3.073266
3.074360
3.074517
3.075418
3.076595
3.077045
3.077491
3.077869
3.078617
3.079357
3.080563
3.080712
3.085850
3.087077
3.087883
3.089456
3.091050
3.091152
3.091152
3.091559
3.091640
3.093235
3.093503
3.095464
3.096905
3.097193
3.098443
3.098790
3.099364
3.102629
3.103050
3.104615
3.104774
3.104877
3.105176
3.105207
3.105402
3.107650
3.108450
3.109370
3.110408
3.111345
3.112532
3.113433
3.113704
3.115850
3.118458
3.120527
3.121618
3.122065
3.123489
3.123721
3.124614
3.124625
3.127373
3.127692
3.127933
3.128636
3.131594
3.132451
3.132751
3.132849
3.135011
3.136722
3.137037
3.140281
3.140792
3.140978
3.144497
3.146051
3.146505
3.146875
3.147497
3.148502
3.148561
3.148564
3.148623
3.149125
3.149553
3.149579
3.150235
3.151987
3.152025
3.154069
3.154773
3.156367
3.156526
3.157851
3.158299
3.158411
3.158835
3.158899
3.160267
3.161928
3.162148
3.162178
3.163367
3.164232
3.164369
3.164400
3.165134
3.165527
3.166081
3.166361
3.166664
3.166997
3.168463
3.169955
3.170890
3.177269
3.177895
3.178584
3.178987
3.179041
3.179519
3.183149
3.183709
3.184274
3.184740
3.184790
3.185573
3.186304
3.186930
3.192326
3.193500
3.194338
3.194853
3.195422
3.197071
3.197892
3.201113
3.201450
3.201725
3.201852
3.204581
3.204829
3.205388
3.205501
3.207005
3.209651
3.210005
3.210827
3.211031
3.215139
3.215890
3.216385
3.217011
3.217610
3.218125
3.218209
3.220733
3.221013
3.221564
3.222123
3.222211
3.223259
3.223761
3.223977
3.226430
3.226666
3.226857
3.228642
3.228955
3.229789
3.230302
3.230368
3.231281
3.231817
3.231824
3.232132
3.235029
3.235188
3.236207
3.239952
3.240096
3.241747
3.242311
3.244542
3.246610
3.247918
3.251146
3.254289
3.255808
3.257170
3.258582
3.259609
3.261380
3.261550
3.262266
3.263235
3.264814
3.264938
3.265892
3.267258
3.267317
3.268773
3.269935
3.271947
3.273893
3.275214
3.275957
3.276298
3.279415
3.279820
3.279906
3.280701
3.281456
3.282581
3.284315
3.285141
3.285935
3.287002
3.287303
3.289001
3.289990
3.291212
3.291995
3.292288
3.292787
3.293864
3.295153
3.296594
3.299075
3.299499
3.299566
3.300518
3.301306
3.302468
3.303398
3.304198
3.304310
3.304614
3.306372
3.312824
3.313357
3.315009
3.316406
3.317196
3.317324
3.317365
3.317934
3.318305
3.318522
3.319001
3.320708
3.321500
3.322792
3.323557
3.324380
3.325491
3.326716
3.327326
3.327890
3.329708
3.329780
3.330317
3.335677
3.336088
3.336565
3.339662
3.340186
3.340281
3.341136
3.343255
3.343925
3.344857
3.345621
3.345846
3.347355
3.349835
3.351953
3.351995
3.352363
3.352768
3.353796
3.354729
3.355173
3.356264
3.357876
3.360546
3.363067
3.363268
3.364905
3.365052
3.367498
3.367615
3.369931
3.370168
3.370325
3.371051
3.372075
3.374154
3.374274
3.375415
3.375665
3.375993
3.380473
3.381565
3.382286
3.382913
3.383109
3.384704
3.385091
3.388470
3.388703
3.388976
3.389228
3.389657
3.390894
3.391352
3.392265
3.392623
3.392948
3.393064
3.393196
3.393694
3.393719
3.394210
3.394254
3.394564
3.395475
3.395491
3.395974
3.396121
3.396151
3.396274
3.396371
3.397131
3.397258
3.397295
3.398621
3.398677
3.398959
3.401319
3.401736
3.404189
3.404834
3.405455
3.405563
3.406539
3.410121
3.410276
3.410420
3.411781
3.413118
3.415839
3.417023
3.419315
3.419731
3.421246
3.421259
3.421345
3.421552
3.421628
3.423037
3.423447
3.428875
3.429437
3.431083
3.431902
3.432403
3.433330
3.438681
3.438705
3.440089
3.440474
3.442216
3.443170
3.443209
3.445725
3.447102
3.448458
3.448946
3.451007
3.451391
3.455049
3.455590
3.455601
3.456550
3.457025
3.457729
3.461797
3.463378
3.463901
3.464678
3.467441
3.468364
3.468953
3.470983
3.471043
3.472332
3.472818
3.473422
3.473431
3.473972
3.474431
3.474726
3.475197
3.475719
3.476134
3.480345
3.480371
3.480747
3.480999
3.482112
3.482619
3.482969
3.485257
3.485943
3.486540
3.487747
3.489792
3.490019
3.490936
3.491122
3.494550
3.495615
3.495884
3.499378
3.501552
3.501849
3.503836
3.504065
3.505090
3.505432
3.506477
3.507321
3.507633
3.508187
3.509152
3.513450
3.513455
3.515038
3.515671
3.516081
3.516209
3.517199
3.517688
3.518414
3.519886
3.520198
3.521350
3.522190
3.524549
3.525896
3.526508
3.526531
3.529435
3.529717
3.530856
3.531424
3.531507
3.531899
3.531917
3.532159
3.532987
3.536155
3.537191
3.537395
3.539393
3.539446
3.539600
3.541424
3.541554
3.542461
3.542960
3.543153
3.543241
3.543242
3.543258
3.544085
3.546336
3.547946
3.548369
3.549068
3.553402
3.556787
3.556873
3.557275
3.558128
3.558183
3.559593
3.559800
3.559960
3.561379
3.561806
3.561879
3.562994
3.563147
3.564639
3.564977
3.566589
3.567644
3.568785
3.572041
3.572815
3.573633
3.574035
3.574289
3.575671
3.577213
3.577265
3.582250
3.582420
3.583345
3.583806
3.584440
3.585786
3.586594
3.586604
3.587697
3.588348
3.591482
3.592982
3.593404
3.594327
3.595824
3.596436
3.597726
3.597746
3.600250
3.600293
3.600692
3.602649
3.603266
3.603493
3.604458
3.604542
3.605277
3.606735
3.609001
3.609011
3.613613
3.614930
3.615505
3.617214
3.617221
3.617229
3.618018
3.618429
3.619117
3.621030
3.622527
3.623304
3.624931
3.626611
3.627397
3.627640
3.627906
3.628352
3.630451
3.633517
3.636613
3.639224
3.642203
3.642461
3.643059
3.643495
3.644025
3.645431
3.646102
3.646432
3.648319
3.649675
3.650502
3.651950
3.652063
3.653941
3.655096
3.655128
3.656418
3.657485
3.659851
3.660242
3.660359
3.661109
3.662002
3.663610
3.664407
3.666764
3.668966
3.669112
3.670304
3.670306
3.670660
3.671776
3.672867
3.673317
3.673532
3.675061
3.677727
3.678038
3.678259
3.679387
3.680633
3.681627
3.682169
3.682768
3.682939
3.690396
3.690607
3.690625
3.692167
3.692657
3.693541
3.693906
3.696056
3.697496
3.698133
3.698260
3.699062
3.699202
3.700450
3.701810
3.701926
3.702952
3.703448
3.703452
3.703939
3.704110
3.704880
3.708479
3.708580
3.709159
3.709490
3.710866
3.711104
3.711647
3.711952
3.712866
3.713635
3.714203
3.714233
3.714404
3.714699
3.718695
3.718748
3.720215
3.722338
3.723428
3.724405
3.724723
3.724976
3.725422
3.725517
3.727246
3.727541
3.730239
3.731066
3.732613
3.734918
3.735556
3.735690
3.738494
3.741280
3.742335
3.742745
3.743361
3.746567
3.747108
3.747989
3.749257
3.749335
3.752131
3.754543
3.755146
3.756412
3.757392
3.757769
3.758846
3.760248
3.760553
3.764267
3.764911
3.766523
3.767662
3.767818
3.769465
3.769642
3.769726
3.771783
3.772888
3.774524
3.775247
3.776611
3.780640
3.781062
3.784863
3.785134
3.785292
3.785797
3.787262
3.787817
3.788070
3.788887
3.790542
3.790914
3.792683
3.792951
3.794322
3.796206
3.797605
3.797947
3.799102
3.803991
3.807654
3.808085
3.809163
3.809194
3.811395
3.811656
3.812137
3.815122
3.818404
3.818648
3.820637
3.821615
3.822524
3.824312
3.824646
3.827545
3.830972
3.831201
3.831991
3.833066
3.833163
3.833378
3.833605
3.833610
3.834026
3.835445
3.836843
3.836994
3.837028
3.837609
3.840445
3.843966
3.844298
3.846362
3.847092
3.847319
3.847331
3.849514
3.849682
3.850256
3.851027
3.852704
3.852767
3.853248
3.853943
3.854077
3.855371
3.858001
3.858369
3.858423
3.860911
3.861842
3.862105
3.862532
3.863230
3.865094
3.865332
3.866051
3.868481
3.869684
3.871701
3.872700
3.875175
3.875194
3.875877
3.876978
3.877261
3.878798
3.879484
3.882028
3.882233
3.883646
3.883984
3.884296
3.885943
3.886612
3.887608
3.887628
3.888092
3.888125
3.888448
3.889656
3.889962
3.890098
3.890805
3.890973
3.891855
3.892320
3.892657
3.893036
3.893631
3.893916
3.896553
3.896723
3.897946
3.901644
3.903877
3.904096
3.904387
3.905705
3.905867
3.905974
3.907193
3.907221
3.908094
3.908817
3.909998
3.910347
3.910878
3.912074
3.914742
3.916260
3.917342
3.919013
3.919232
3.921170
3.922041
3.923173
3.923242
3.924723
3.926294
3.926418
3.926615
3.927203
3.927820
3.929328
3.929346
3.930843
3.933559
3.933570
3.936559
3.936848
3.936959
3.937940
3.938459
3.939131
3.940292
3.943120
3.943149
3.943174
3.943693
3.946536
3.947422
3.948032
3.948217
3.950250
3.950314
3.952066
3.952742
3.954039
3.955627
3.956135
3.956141
3.956344
3.957386
3.958097
3.958149
3.958856
3.961441
3.965311
3.966167
3.968342
3.968630
3.968706
3.969189
3.969629
3.970019
3.970272
3.970280
3.973315
3.974466
3.974608
3.978206
3.979399
3.981019
3.981091
3.981217
3.982136
3.985565
3.989140
3.991450
3.991662
3.997528
3.998667
4.000188
4.000924
4.001581
4.002441
4.003528
4.004439
4.004873
4.006243
4.006534
4.006771
4.007312
4.007418
4.008834
4.009510
4.010765
4.011272
4.011442
4.014392
4.016359
4.016714
4.016998
4.017238
4.018059
4.019526
4.020421
4.023452
4.026072
4.026185
4.028057
4.029057
4.033750
4.034473
4.035758
4.037599
4.038514
4.040086
4.042791
4.045367
4.047260
4.048299
4.048438
4.051051
4.051454
4.052664
4.053489
4.054837
4.056427
4.056832
4.057033
4.057642
4.058257
4.060224
4.060237
4.060326
4.061895
4.062264
4.062733
4.064469
4.065658
4.066066
4.066382
4.067068
4.067175
4.070163
4.070817
4.071119
4.071678
4.075757
4.076361
4.078458
4.078636
4.080580
4.080614
4.083151
4.083206
4.084049
4.084231
4.085046
4.085388
4.085489
4.090055
4.091268
4.091709
4.092399
4.092736
4.094102
4.094786
4.094815
4.095155
4.095505
4.095714
4.096027
4.096058
4.096497
4.097931
4.100024
4.100319
4.101456
4.102465
4.103257
4.103473
4.103561
4.104592
4.105349
4.105441
4.105879
4.106194
4.106299
4.109071
4.110273
4.110799
4.110958
4.111091
4.111441
4.112051
4.113213
4.113341
4.113689
4.117007
4.119181
4.123786
4.125106
4.127599
4.127874
4.128498
4.128776
4.131535
4.131550
4.132238
4.132685
4.132950
4.133557
4.136050
4.137180
4.137702
4.137750
4.138311
4.138637
4.139029
4.139079
4.139449
4.139515
4.139854
4.140020
4.140822
4.143567
4.143748
4.143983
4.145809
4.146303
4.146969
4.147088
4.147954
4.148721
4.149914
4.151726
4.153352
4.154640
4.157859
4.158868
4.160514
4.162625
4.162731
4.163625
4.164005
4.164921
4.165526
4.166629
4.167091
4.167533
4.170841
4.172282
4.172460
4.173925
4.174179
4.174527
4.174596
4.174803
4.174886
4.175025
4.175468
4.176001
4.179548
4.181154
4.181209
4.181729
4.183934
4.184816
4.185451
4.186883
4.188851
4.189036
4.189471
4.189535
4.189945
4.190290
4.192366
4.192526
4.193027
4.193727
4.195300
4.195889
4.195941
4.196871
4.197890
4.198551
4.199776
4.200946
4.201712
4.202000
4.202267
4.202478
4.203519
4.205199
4.206637
4.208504
4.209078
4.209943
4.211894
4.212648
4.212914
4.212915
4.213151
4.214275
4.214348
4.217700
4.218282
4.219045
4.220308
4.220538
4.221885
4.221891
4.223838
4.225983
4.226546
4.227781
4.227995
4.228457
4.231160
4.231855
4.231997
4.232506
4.234184
4.236349
4.236735
4.237726
4.238192
4.240815
4.240903
4.240931
4.241163
4.242375
4.242819
4.243052
4.243791
4.244614
4.244727
4.245773
4.246840
4.248404
4.248435
4.249414
4.249807
4.250498
4.252666
4.253146
4.256142
4.256922
4.258457
4.259160
4.260261
4.260442
4.261352
4.262331
4.264028
4.264064
4.264271
4.264341
4.264992
4.266131
4.267591
4.268711
4.268897
4.269054
4.269427
4.270006
4.271131
4.271245
4.271945
4.272630
4.272678
4.273207
4.273380
4.278175
4.281505
4.281736
4.282566
4.283427
4.284512
4.284529
4.285123
4.287360
4.287377
4.287676
4.288367
4.288879
4.289839
4.291147
4.291522
4.291907
4.291982
4.292253
4.293645
4.294143
4.295660
4.296930
4.297708
4.297815
4.298363
4.299036
4.300172
4.301156
4.302418
4.303020
4.303147
4.304729
4.305979
4.305989
4.306360
4.306362
4.307292
4.308205
4.308835
4.310114
4.310418
4.312199
4.312309
4.312485
4.313170
4.314522
4.314653
4.316294
4.316345
4.317814
4.318360
4.320706
4.320786
4.321288
4.323134
4.323502
4.324458
4.325274
4.327228
4.327276
4.327967
4.328258
4.328361
4.328990
4.329245
4.334037
4.334043
4.335114
4.338343
4.339100
4.339968
4.340495
4.341446
4.341506
4.343053
4.346289
4.347348
4.347583
4.348503
4.352146
4.352785
4.353696
4.353908
4.355482
4.355558
4.355833
4.356710
4.357277
4.358643
4.360006
4.361701
4.361806
4.361826
4.363258
4.365429
4.365504
4.369299
4.369647
4.370784
4.378232
4.378292
4.378831
4.380358
4.380770
4.383041
4.384120
4.385003
4.385014
4.386395
4.387165
4.388219
4.388747
4.389917
4.390307
4.390541
4.392922
4.393296
4.395281
4.395582
4.396822
4.397237
4.397860
4.398721
4.400609
4.400719
4.403073
4.407010
4.408076
4.408512
4.408830
4.410438
4.411843
4.412048
4.412528
4.413087
4.413383
4.414135
4.414967
4.416912
4.417465
4.418026
4.418032
4.419967
4.421637
4.421802
4.422689
4.423692
4.425082
4.425291
4.425968
4.427424
4.427977
4.428903
4.432755
4.433351
4.434550
4.434871
4.435246
4.435754
4.436336
4.436485
4.437718
4.437889
4.437988
4.439041
4.439699
4.439910
4.440368
4.443282
4.443407
4.443776
4.446131
4.448698
4.450279
4.450303
4.451003
4.451247
4.451311
4.451893
4.452095
4.454135
4.454301
4.454603
4.455196
4.455211
4.455836
4.457180
4.458768
4.461486
4.463274
4.463595
4.463738
4.463916
4.465217
4.468022
4.468178
4.468486
4.468986
4.469272
4.469784
4.469978
4.471145
4.472775
4.472938
4.472957
4.473203
4.473801
4.473900
4.475485
4.480946
4.481920
4.482159
4.482321
4.483916
4.485173
4.487043
4.487084
4.487205
4.490796
4.491915
4.493813
4.494055
4.494308
4.495798
4.495804
4.496080
4.496256
4.496817
4.497023
4.497408
4.498650
4.498822
4.499500
4.499873
4.500591
4.500940
4.501905
4.503310
4.503486
4.503873
4.504758
4.506871
4.507190
4.507682
4.508296
4.508392
4.511146
4.511368
4.511730
4.513236
4.513869
4.514267
4.514326
4.514428
4.516137
4.516388
4.516389
4.517175
4.519234
4.522852
4.522909
4.523022
4.523733
4.525708
4.526184
4.527330
4.527765
4.527822
4.528136
4.528849
4.532955
4.533553
4.534831
4.535104
4.535641
4.535887
4.536323
4.537085
4.537218
4.538542
4.540012
4.541782
4.542421
4.542423
4.544992
4.547343
4.547623
4.550023
4.550297
4.550364
4.551865
4.553148
4.553597
4.553935
4.554053
4.554473
4.555401
4.555522
4.555883
4.556665
4.557830
4.558754
4.561393
4.561457
4.563513
4.566701
4.569452
4.570789
4.570849
4.571298
4.571366
4.571573
4.572980
4.573631
4.574528
4.574946
4.575290
4.576141
4.577761
4.578256
4.579252
4.580404
4.580438
4.581025
4.581723
4.582006
4.582597
4.582652
4.582699
4.583323
4.583630
4.584023
4.584519
4.585452
4.587804
4.589020
4.589956
4.591703
4.591936
4.592058
4.593926
4.595332
4.595660
4.596231
4.596600
4.596774
4.597141
4.597480
4.597609
4.597771
4.598045
4.598774
4.600351
4.601181
4.601417
4.602288
4.602551
4.602824
4.603723
4.603914
4.605291
4.605623
4.605652
4.605695
4.605917
4.606587
4.607656
4.608162
4.609523
4.609909
4.610661
4.612998
4.615443
4.617583
4.617780
4.619192
4.619348
4.620336
4.621951
4.626754
4.627195
4.628752
4.628991
4.629800
4.630044
4.630589
4.631763
4.632376
4.632619
4.634762
4.634786
4.634792
4.635604
4.635661
4.636173
4.636973
4.638145
4.638895
4.639159
4.639812
4.640187
4.640666
4.641006
4.642275
4.643216
4.645902
4.646652
4.646901
4.648915
4.650406
4.651769
4.653635
4.653787
4.654221
4.654629
4.654721
4.655384
4.655506
4.657608
4.657990
4.658550
4.658740
4.659123
4.659646
4.659843
4.660159
4.661226
4.661609
4.663856
4.664288
4.664810
4.665990
4.666453
4.666507
4.666778
4.667611
4.668947
4.669127
4.669178
4.671021
4.675329
4.676537
4.676951
4.682330
4.683508
4.683563
4.683898
4.683963
4.685023
4.685325
4.685501
4.685722
4.685807
4.686098
4.687168
4.688142
4.688478
4.689719
4.692220
4.692468
4.693119
4.695405
4.696185
4.696822
4.697093
4.699229
4.699769
4.701264
4.701543
4.701635
4.701655
4.701916
4.702122
4.702138
4.702579
4.702849
4.703063
4.704541
4.704656
4.704742
4.705356
4.705410
4.707630
4.707657
4.708185
4.709501
4.709979
4.710173
4.711317
4.712202
4.713625
4.713759
4.714514
4.716125
4.717063
4.719174
4.719899
4.720598
4.721228
4.721751
4.723210
4.723499
4.723930
4.724241
4.725401
4.726577
4.727200
4.728025
4.728099
4.728731
4.729361
4.729748
4.729890
4.730161
4.730322
4.730757
4.731059
4.731624
4.732091
4.734396
4.734746
4.735948
4.736167
4.736476
4.736889
4.739503
4.739802
4.744535
4.745032
4.745222
4.745979
4.746851
4.748770
4.750000
4.750219
4.750328
4.750769
4.750974
4.751389
4.752199
4.755846
4.756455
4.757739
4.763770
4.763873
4.766828
4.768029
4.768412
4.769068
4.769342
4.771227
4.771236
4.772062
4.772275
4.772348
4.773159
4.773342
4.774782
4.775460
4.776962
4.777241
4.777460
4.778550
4.781891
4.783294
4.784922
4.785955
4.786314
4.787247
4.788301
4.790252
4.790502
4.790503
4.790523
4.791289
4.791318
4.793098
4.795565
4.795602
4.796746
4.796910
4.797766
4.800351
4.800404
4.800820
4.803659
4.803743
4.804252
4.804271
4.804685
4.805377
4.805532
4.805695
4.807417
4.808746
4.809348
4.809615
4.810879
4.811166
4.812204
4.813788
4.813969
4.814329
4.816053
4.816965
4.817841
4.818313
4.820215
4.820452
4.820536
4.820968
4.821886
4.822482
4.825181
4.825313
4.825893
4.825936
4.826645
4.829865
4.830193
4.831789
4.831835
4.833227
4.834008
4.834637
4.836794
4.837610
4.837707
4.837882
4.838230
4.838311
4.838765
4.838914
4.839462
4.840104
4.840722
4.843003
4.846169
4.846787
4.846877
4.847163
4.847176
4.847401
4.847884
4.848213
4.851468
4.851652
4.853013
4.854141
4.854400
4.854782
4.855390
4.856422
4.858126
4.858139
4.858287
4.858868
4.859084
4.859206
4.860180
4.860501
4.863080
4.864340
4.864982
4.865270
4.865302
4.865869
4.866234
4.866394
4.868599
4.869009
4.869276
4.869806
4.869916
4.871359
4.872436
4.873275
4.873332
4.873495
4.873752
4.874321
4.875126
4.875504
4.875641
4.876151
4.878556
4.880615
4.881931
4.881974
4.883029
4.883073
4.884516
4.886275
4.886586
4.888469
4.888563
4.888678
4.889941
4.891219
4.891516
4.892005
4.893025
4.894132
4.894331
4.894357
4.896542
4.896631
4.896905
4.897363
4.897673
4.899811
4.900374
4.900763
4.901185
4.901880
4.902789
4.903257
4.904054
4.905562
4.907294
4.907588
4.909337
4.910399
4.911322
4.911515
4.911617
4.914639
4.915208
4.915695
4.915752
4.915792
4.915963
4.916724
4.917032
4.917543
4.917834
4.917860
4.918728
4.920947
4.922956
4.923263
4.923513
4.924230
4.924245
4.924527
4.925258
4.925526
4.926386
4.927066
4.927091
4.927419
4.929066
4.929970
4.930192
4.930922
4.932672
4.932873
4.933112
4.933477
4.934538
4.934582
4.935155
4.935233
4.937494
4.938573
4.938700
4.940569
4.941309
4.942449
4.942835
4.943114
4.943877
4.944646
4.945455
4.945716
4.945780
4.947081
4.947464
4.951262
4.952313
4.952689
4.954777
4.954782
4.954799
4.956351
4.959277
4.960645
4.961501
4.961606
4.964649
4.964669
4.964944
4.965683
4.968524
4.968767
4.968936
4.969934
4.970445
4.970630
4.971451
4.972814
4.972975
4.974103
4.976778
4.978391
4.979160
4.979914
4.979975
4.980242
4.980588
4.983666
4.983812
4.984198
4.985733
4.986625
4.987935
4.988219
4.990042
4.990305
4.992375
4.992775
4.993018
4.994944
4.996831
4.997298
4.997805
4.998765
5.000053
5.002829
5.003339
5.004960
5.005899
5.008109
5.008444
5.009710
5.011427
5.012355
5.012519
5.012630
5.014007
5.014016
5.014308
5.014443
5.014481
5.014858
5.015290
5.018787
5.019039
5.019260
5.019495
5.019637
5.019831
5.021280
5.023342
5.023552
5.024805
5.025349
5.026855
5.027771
5.028522
5.029537
5.030168
5.031575
5.032709
5.033325
5.034040
5.034692
5.035372
5.036038
5.037299
5.038718
5.039963
5.040258
5.040329
5.041848
5.042796
5.042983
5.043079
5.043093
5.045028
5.045722
5.045922
5.046982
5.047379
5.047391
5.049016
5.050588
5.051044
5.051417
5.052809
5.055065
5.055608
5.056896
5.057222
5.059196
5.060764
5.061999
5.063802
5.065160
5.065249
5.065322
5.065600
5.067052
5.067771
5.070195
5.070813
5.074889
5.074995
5.075679
5.076214
5.077094
5.077566
5.079167
5.079478
5.080649
5.080790
5.080832
5.081048
5.083574
5.084641
5.085192
5.086060
5.086462
5.086751
5.087286
5.087795
5.088184
5.088239
5.088639
5.089349
5.089447
5.089855
5.092289
5.092809
5.092983
5.093519
5.093754
5.094347
5.094472
5.094736
5.095484
5.095608
5.096815
5.097223
5.097320
5.098629
5.098684
5.099709
5.099870
5.101621
5.101795
5.102477
5.102610
5.103845
5.104176
5.105072
5.105390
5.108609
5.109190
5.111899
5.112230
5.112325
5.112648
5.113860
5.114050
5.114144
5.114916
5.115223
5.115954
5.116146
5.117535
5.120506
5.120603
5.120636
5.121515
5.121775
5.126714
5.126747
5.126970
5.127153
5.128073
5.128653
5.128656
5.129539
5.130262
5.130714
5.130818
5.130901
5.131327
5.131524
5.132293
5.134499
5.134997
5.136521
5.136952
5.137608
5.137956
5.138288
5.141008
5.141700
5.142933
5.143140
5.143283
5.143968
5.145188
5.146345
5.146719
5.146800
5.147343
5.148555
5.148998
5.149296
5.149421
5.149436
5.149769
5.149855
5.150078
5.150448
5.153334
5.154036
5.154415
5.156194
5.156432
5.157464
5.157871
5.158131
5.158175
5.158206
5.159558
5.159914
5.161131
5.161405
5.161836
5.162044
5.163108
5.163545
5.163821
5.165938
5.168410
5.168528
5.168615
5.169564
5.169606
5.170773
5.171462
5.171830
5.171903
5.172315
5.173122
5.173937
5.174874
5.177187
5.177915
5.178433
5.178616
5.178665
5.178990
5.179924
5.180477
5.181438
5.185691
5.186224
5.186486
5.187110
5.189138
5.191594
5.192237
5.192902
5.193572
5.196962
5.197660
5.198893
5.199025
5.201383
5.201836
5.202000
5.202616
5.202884
5.203674
5.204188
5.204400
5.204429
5.205470
5.205529
5.205693
5.206758
5.206777
5.207536
5.207592
5.208073
5.208833
5.209431
5.209657
5.209809
5.210392
5.210666
5.211507
5.212314
5.213119
5.214713
5.215313
5.215446
5.215471
5.215647
5.216858
5.219183
5.220184
5.220955
5.220988
5.221666
5.222377
5.223219
5.223935
5.225111
5.225586
5.226483
5.230255
5.230263
5.231691
5.232176
5.234194
5.234196
5.235092
5.235221
5.237582
5.238155
5.239339
5.239466
5.239527
5.240173
5.240278
5.240633
5.240756
5.241696
5.244576
5.245317
5.245696
5.245697
5.245801
5.245869
5.246462
5.248991
5.249395
5.250697
5.251713
5.253423
5.254325
5.254497
5.254680
5.255772
5.256077
5.256613
5.257866
5.259615
5.259805
5.260209
5.260555
5.260669
5.261410
5.262584
5.262587
5.263477
5.263880
5.265838
5.265954
5.266441
5.266920
5.267046
5.267598
5.268941
5.269093
5.272831
5.273013
5.274197
5.274871
5.275472
5.276495
5.278076
5.278238
5.278361
5.278452
5.278980
5.279516
5.280245
5.282088
5.282645
5.284327
5.285083
5.286039
5.287039
5.288744
5.289372
5.291091
5.291464
5.291590
5.292302
5.292326
5.294473
5.294552
5.294712
5.294731
5.296983
5.298364
5.298951
5.299271
5.300094
5.300459
5.300764
5.300889
5.300907
5.303458
5.303566
5.303628
5.304130
5.304915
5.305681
5.307586
5.307671
5.307775
5.309100
5.309470
5.310837
5.311456
5.312289
5.312302
5.313242
5.313466
5.314308
5.318624
5.319467
5.319475
5.321504
5.322117
5.324631
5.325273
5.325877
5.326027
5.327370
5.327493
5.328245
5.328581
5.329686
5.331181
5.331389
5.331470
5.332606
5.332635
5.333480
5.333955
5.334601
5.336006
5.336657
5.337780
5.338137
5.338541
5.339789
5.340401
5.341093
5.342026
5.343031
5.344142
5.344497
5.344938
5.345614
5.346527
5.346575
5.347993
5.349668
5.350175
5.350491
5.351323
5.353577
5.353946
5.354097
5.354435
5.355521
5.356022
5.356904
5.357058
5.357488
5.358530
5.359122
5.359458
5.360448
5.360460
5.360888
5.361646
5.361726
5.361759
5.363432
5.363477
5.363614
5.363757
5.364143
5.367397
5.367626
5.367722
5.368034
5.368107
5.368268
5.369788
5.370341
5.373434
5.373709
5.374359
5.374679
5.375087
5.375333
5.375482
5.375780
5.377206
5.377263
5.378896
5.378977
5.380964
5.381139
5.382394
5.382417
5.383526
5.383815
5.384721
5.385063
5.385236
5.385674
5.386783
5.387370
5.387748
5.389442
5.390111
5.390457
5.390513
5.390853
5.392182
5.392345
5.393820
5.394123
5.394571
5.395389
5.398529
5.399481
5.399658
5.400612
5.400966
5.403788
5.404610
5.404640
5.404768
5.407219
5.407598
5.407921
5.408537
5.409097
5.412834
5.414699
5.415346
5.416043
5.420287
5.420857
5.421136
5.421137
5.422583
5.422671
5.423281
5.423837
5.423951
5.424119
5.425115
5.425827
5.426301
5.426586
5.426688
5.428894
5.430971
5.431955
5.433524
5.434880
5.435365
5.435448
5.435805
5.436784
5.437155
5.437589
5.441315
5.442114
5.442314
5.442998
5.443211
5.443281
5.444772
5.445056
5.446151
5.446525
5.446673
5.446865
5.448683
5.448701
5.450883
5.451318
5.451652
5.454513
5.455054
5.455883
5.457622
5.460467
5.460801
5.462554
5.462781
5.463286
5.463553
5.464397
5.464404
5.464704
5.465725
5.466672
5.469226
5.470644
5.472651
5.472929
5.473403
5.474211
5.474384
5.475239
5.475967
5.476255
5.476258
5.476328
5.476473
5.477315
5.478298
5.479860
5.482518
5.482835
5.484264
5.486382
5.489074
5.489759
5.491467
5.492383
5.494531
5.495068
5.495098
5.495922
5.496285
5.496825
5.497162
5.498106
5.499018
5.499418
5.500337
5.500842
5.501234
5.502129
5.502516
5.502574
5.502767
5.503955
5.505018
5.505352
5.505559
5.507150
5.508349
5.508611
5.508657
5.509680
5.513149
5.513978
5.514378
5.514483
5.515846
5.515890
5.516143
5.517646
5.517953
5.518109
5.519648
5.519651
5.520040
5.520980
5.521216
5.521993
5.523145
5.523665
5.526188
5.526547
5.528605
5.529113
5.529300
5.530226
5.530264
5.530878
5.531262
5.534659
5.535727
5.535857
5.542265
5.543581
5.544039
5.544295
5.546062
5.548669
5.550664
5.550985
5.551367
5.552915
5.553738
5.555699
5.555807
5.556706
5.559590
5.560435
5.563570
5.566532
5.567369
5.568485
5.568924
5.569374
5.570004
5.570934
5.571921
5.574331
5.576033
5.576901
5.577776
5.577814
5.578862
5.581323
5.582903
5.583181
5.583459
5.584778
5.585031
5.585801
5.585943
5.586931
5.587142
5.587407
5.587623
5.587965
5.588406
5.589072
5.590657
5.590710
5.591359
5.592431
5.593021
5.594151
5.594518
5.594888
5.595657
5.596742
5.597660
5.601868
5.602447
5.603216
5.603354
5.604426
5.604574
5.605086
5.607180
5.607529
5.609276
5.609384
5.609411
5.609786
5.611018
5.612473
5.613056
5.613243
5.613510
5.614254
5.614309
5.614692
5.616284
5.618796
5.619342
5.619631
5.619696
5.620367
5.620968
5.621764
5.622566
5.622719
5.623335
5.623398
5.623767
5.624375
5.624907
5.625099
5.625286
5.625355
5.625959
5.625990
5.627452
5.627918
5.628917
5.629488
5.630076
5.630457
5.630643
5.631040
5.631752
5.632070
5.636293
5.637721
5.638295
5.640003
5.641277
5.641354
5.641569
5.642081
5.642290
5.642815
5.643097
5.643553
5.645178
5.645278
5.645715
5.647230
5.647461
5.648369
5.648905
5.648976
5.649394
5.649945
5.650490
5.650857
5.651014
5.651543
5.652112
5.652531
5.653039
5.655187
5.655662
5.655763
5.656560
5.656895
5.657348
5.657530
5.657672
5.658380
5.662012
5.662169
5.662401
5.662828
5.664371
5.665181
5.666676
5.669569
5.669685
5.670469
5.670485
5.670673
5.670775
5.670805
5.671511
5.671628
5.672017
5.674272
5.674355
5.674784
5.675795
5.677436
5.677910
5.681100
5.681622
5.681931
5.682790
5.683187
5.683967
5.685840
5.685864
5.687125
5.687289
5.688789
5.689715
5.690067
5.690758
5.690769
5.692698
5.693065
5.694927
5.696824
5.697174
5.697241
5.697808
5.698351
5.698806
5.699255
5.700005
5.700966
5.701660
5.702053
5.702284
5.702964
5.704241
5.704658
5.704679
5.704887
5.706104
5.706885
5.709641
5.710567
5.711143
5.712372
5.712403
5.713133
5.713768
5.713849
5.714591
5.715564
5.717230
5.718240
5.719576
5.721028
5.721577
5.723864
5.724112
5.724953
5.724983
5.727054
5.727617
5.728069
5.729128
5.730720
5.731512
5.732920
5.734737
5.735584
5.736941
5.737508
5.738172
5.738573
5.740994
5.742593
5.742643
5.743342
5.743350
5.743412
5.744006
5.744525
5.744821
5.744857
5.745087
5.745371
5.745749
5.746759
5.747404
5.748019
5.748906
5.749287
5.750997
5.751266
5.751341
5.751508
5.753337
5.753857
5.754356
5.755471
5.755968
5.758282
5.758644
5.759705
5.759999
5.761270
5.761738
5.762041
5.762894
5.764133
5.764641
5.766816
5.767425
5.767857
5.768068
5.768918
5.769214
5.769309
5.769405
5.771447
5.771895
5.772101
5.772172
5.772718
5.772749
5.773752
5.774613
5.774876
5.775247
5.775667
5.775843
5.776322
5.777729
5.781141
5.782297
5.782529
5.783982
5.783988
5.784489
5.784574
5.784938
5.786207
5.786795
5.786853
5.788899
5.789008
5.789094
5.789523
5.790281
5.790998
5.791292
5.792041
5.792119
5.792540
5.792598
5.793082
5.794301
5.795302
5.795826
5.796033
5.797664
5.797703
5.797723
5.799201
5.799798
5.799969
5.800884
5.800896
5.803780
5.804662
5.805457
5.805914
5.806116
5.806355
5.806462
5.806865
5.807071
5.807119
5.808469
5.808806
5.809306
5.809607
5.810866
5.812410
5.812829
5.814638
5.815355
5.815397
5.815774
5.816082
5.816520
5.816561
5.816599
5.818401
5.818984
5.819180
5.819495
5.819821
5.821590
5.822251
5.822763
5.823721
5.823955
5.824166
5.825350
5.825423
5.827164
5.827511
5.828714
5.830403
5.830637
5.831260
5.831433
5.831944
5.832761
5.833093
5.834378
5.835151
5.835454
5.835960
5.836905
5.837992
5.838651
5.839497
5.840872
5.840895
5.841596
5.842684
5.843444
5.843603
5.843954
5.844571
5.845800
5.847094
5.847829
5.849058
5.850768
5.851550
5.852115
5.852463
5.853894
5.854803
5.855561
5.855875
5.856513
5.856870
5.857419
5.857495
5.858069
5.858864
5.859864
5.860336
5.861133
5.861147
5.863287
5.864151
5.865039
5.865880
5.866109
5.866442
5.868038
5.869082
5.869598
5.870128
5.872499
5.872899
5.873231
5.873604
5.874167
5.874322
5.876403
5.876461
5.876820
5.878527
5.879154
5.879249
5.879467
5.880289
5.881790
5.882058
5.882741
5.883023
5.883411
5.887971
5.888072
5.889860
5.892335
5.894647
5.895260
5.896307
5.896601
5.897049
5.897524
5.897618
5.900276
5.900487
5.900937
5.901643
5.902092
5.902192
5.902250
5.902935
5.903092
5.903713
5.904051
5.904500
5.904538
5.905589
5.906101
5.906280
5.911455
5.911965
5.912741
5.913065
5.913151
5.913415
5.914326
5.914582
5.915077
5.915403
5.915508
5.916687
5.917016
5.917133
5.917225
5.919182
5.919246
5.919393
5.920352
5.920608
5.922093
5.922684
5.922701
5.923360
5.924786
5.925560
5.926446
5.926760
5.927735
5.931510
5.931871
5.933355
5.934446
5.934938
5.935294
5.935795
5.936420
5.938566
5.938902
5.939046
5.939146
5.941678
5.943298
5.943766
5.944045
5.944713
5.946298
5.946565
5.948639
5.949624
5.950677
5.951066
5.951419
5.951576
5.952167
5.952436
5.954416
5.954508
5.955008
5.955015
5.955341
5.955525
5.956397
5.956870
5.957463
5.957557
5.958239
5.958716
5.958925
5.959119
5.962825
5.962885
5.963873
5.965768
5.965941
5.966687
5.966893
5.967497
5.969211
5.969802
5.969856
5.970575
5.970962
5.971236
5.972001
5.972145
5.972341
5.972439
5.972734
5.972928
5.974385
5.977956
5.977978
5.978593
5.978653
5.979666
5.980042
5.980351
5.980623
5.981476
5.982250
5.982471
5.984324
5.987088
5.987395
5.988057
5.988609
5.988657
5.989280
5.990067
5.992240
5.993975
5.994602
5.997979
5.998634
5.999505
6.000516
6.003935
6.004038
6.004360
6.006152
6.008655
6.009843
6.010388
6.011887
6.012627
6.012931
6.014607
6.014745
6.015403
6.016243
6.016321
6.017842
6.018611
6.018674
6.020036
6.020919
6.020987
6.021710
6.022246
6.023870
6.023918
6.025560
6.025662
6.025788
6.026055
6.026458
6.027705
6.028527
6.028672
6.028793
6.028819
6.029243
6.029325
6.029863
6.029900
6.032438
6.032762
6.033171
6.033725
6.035056
6.035317
6.035637
6.035922
6.036381
6.038472
6.038641
6.039231
6.040501
6.040761
6.042749
6.044182
6.045240
6.045710
6.045866
6.046938
6.047708
6.048157
6.048405
6.049462
6.049926
6.050982
6.051197
6.051480
6.051534
6.052304
6.052542
6.052753
6.055959
6.056321
6.057206
6.057903
6.059270
6.059678
6.060020
6.060407
6.060932
6.060981
6.062206
6.063696
6.064019
6.064279
6.065559
6.068065
6.068195
6.069280
6.071147
6.071260
6.071576
6.071745
6.073536
6.073819
6.074945
6.075088
6.075128
6.076035
6.076655
6.078015
6.078491
6.080220
6.081152
6.081489
6.081786
6.082310
6.083146
6.084732
6.084893
6.085569
6.085887
6.085984
6.086050
6.086233
6.088346
6.088611
6.090065
6.092058
6.092341
6.092712
6.094022
6.094674
6.094741
6.097615
6.098521
6.099042
6.100399
6.100607
6.101042
6.101227
6.101720
6.102126
6.102492
6.102567
6.102841
6.103468
6.103924
6.104156
6.104175
6.104350
6.104501
6.104933
6.105518
6.106153
6.107288
6.107470
6.107733
6.107769
6.107910
6.108730
6.109554
6.110567
6.110707
6.112121
6.112387
6.112605
6.113107
6.113720
6.113872
6.114763
6.115311
6.115596
6.117551
6.117621
6.118244
6.119498
6.119637
6.120083
6.121252
6.121857
6.123651
6.123746
6.124132
6.124444
6.125538
6.126286
6.126313
6.126501
6.126819
6.127152
6.127356
6.128151
6.129449
6.130411
6.132901
6.132970
6.133496
6.133817
6.134833
6.135257
6.135400
6.135997
6.136130
6.136944
6.137315
6.138483
6.138627
6.139273
6.140199
6.141653
6.142323
6.142563
6.145511
6.145515
6.145735
6.146919
6.146981
6.147461
6.147869
6.149802
6.150143
6.150635
6.150836
6.151271
6.151750
6.152648
6.153256
6.154745
6.154822
6.156148
6.157151
6.157173
6.158947
6.158974
6.160348
6.161351
6.163408
6.163677
6.164222
6.164679
6.164715
6.166438
6.166713
6.167299
6.168314
6.169263
6.169590
6.171172
6.171173
6.171545
6.171960
6.174469
6.174599
6.176103
6.176301
6.176308
6.176339
6.176559
6.176909
6.177510
6.178177
6.178382
6.178979
6.179820
6.180697
6.182357
6.184601
6.185378
6.186328
6.186609
6.186814
6.189267
6.189341
6.190011
6.190384
6.190674
6.192481
6.192587
6.192608
6.194835
6.196888
6.197047
6.198219
6.199893
6.199981
6.200111
6.201373
6.201406
6.203542
6.207093
6.207706
6.208188
6.208978
6.209083
6.209518
6.211830
6.212095
6.212195
6.212971
6.214442
6.216459
6.218601
6.219499
6.219708
6.220257
6.220577
6.220586
6.220997
6.221528
6.222597
6.224332
6.227334
6.228021
6.228027
6.228573
6.229053
6.229458
6.232217
6.232736
6.233864
6.233948
6.234002
6.235211
6.235442
6.236083
6.236115
6.236810
6.236825
6.236939
6.237560
6.237657
6.238001
6.238090
6.239746
6.242298
6.242389
6.242869
6.242994
6.243350
6.243702
6.244263
6.244727
6.244860
6.247319
6.247515
6.247806
6.248098
6.249729
6.251343
6.251912
6.252073
6.252079
6.252792
6.253268
6.253366
6.255578
6.255847
6.256589
6.257303
6.257645
6.257655
6.257726
6.259113
6.260207
6.261364
6.261485
6.261777
6.263516
6.264460
6.265765
6.266184
6.266284
6.266648
6.266809
6.268052
6.270305
6.270788
6.271406
6.272084
6.273257
6.273946
6.275112
6.275548
6.276661
6.276954
6.278536
6.279115
6.279193
6.281676
6.282960
6.283249
6.283439
6.284981
6.285864
6.286556
6.286635
6.286877
6.286981
6.288004
6.289857
6.291538
6.291772
6.292577
6.293401
6.293624
6.294573
6.294641
6.294936
6.295241
6.295414
6.296695
6.297039
6.297097
6.297863
6.297865
6.299358
6.299359
6.300555
6.302015
6.302116
6.306041
6.306721
6.306902
6.307524
6.307587
6.307708
6.307816
6.309205
6.310559
6.310899
6.311384
6.311436
6.313362
6.313746
6.314555
6.315014
6.317879
6.317916
6.318150
6.318565
6.319889
6.320505
6.321018
6.321588
6.322314
6.322579
6.322980
6.323042
6.323717
6.323968
6.324781
6.324973
6.326893
6.328103
6.328324
6.329596
6.330260
6.331244
6.331608
6.332058
6.334511
6.335117
6.335672
6.337230
6.337366
6.337692
6.338380
6.338799
6.339368
6.339544
6.339851
6.340677
6.340830
6.341061
6.343439
6.343824
6.344581
6.344597
6.344632
6.345657
6.348437
6.350077
6.350599
6.350924
6.351238
6.352746
6.352784
6.353065
6.353183
6.353872
6.354084
6.354164
6.355340
6.355619
6.356097
6.356267
6.356868
6.357624
6.358003
6.358358
6.358481
6.359844
6.360688
6.360940
6.361195
6.362205
6.362462
6.363112
6.363306
6.363445
6.363506
6.363523
6.363996
6.364003
6.364224
6.364783
6.364963
6.364971
6.365790
6.365986
6.366545
6.366742
6.366841
6.367760
6.368161
6.369297
6.369436
6.369484
6.370108
6.371367
6.372661
6.374248
6.375024
6.375546
6.375602
6.376140
6.377884
6.378995
6.379615
6.379967
6.381943
6.382666
6.382773
6.383422
6.383565
6.383617
6.384443
6.384675
6.385895
6.386363
6.386875
6.387455
6.387828
6.387936
6.388318
6.389436
6.389601
6.391922
6.392151
6.392227
6.393064
6.393612
6.395032
6.395295
6.395489
6.396092
6.396302
6.397700
6.397937
6.398274
6.399178
6.399669
6.400095
6.403713
6.403945
6.404095
6.404450
6.404825
6.405448
6.405658
6.405919
6.407162
6.412105
6.412108
6.413723
6.413771
6.414173
6.414217
6.414355
6.414781
6.415082
6.415582
6.416349
6.417244
6.418448
6.418748
6.419744
6.420217
6.421296
6.421652
6.422310
6.423387
6.424254
6.425693
6.427880
6.428836
6.429667
6.430791
6.430842
6.431249
6.431264
6.432365
6.432635
6.434736
6.436868
6.437661
6.437726
6.439648
6.442119
6.443325
6.444783
6.445083
6.446855
6.447011
6.447355
6.448291
6.448812
6.449803
6.450267
6.452617
6.452640
6.452827
6.452893
6.453329
6.454643
6.455493
6.457368
6.457915
6.458752
6.459341
6.459929
6.459933
6.460609
6.461419
6.461833
6.462156
6.463828
6.465063
6.466622
6.466921
6.467098
6.467318
6.467791
6.468240
6.468387
6.468558
6.469715
6.469826
6.470237
6.470323
6.472093
6.472487
6.472565
6.472671
6.473338
6.473726
6.474734
6.474938
6.475175
6.475828
6.475893
6.476514
6.478585
6.479773
6.479808
6.480776
6.480802
6.482383
6.483572
6.485226
6.485305
6.485324
6.487956
6.488300
6.488425
6.491521
6.492581
6.492598
6.494127
6.494381
6.494590
6.494804
6.495107
6.495598
6.497927
6.498285
6.499548
6.500373
6.500565
6.500764
6.501962
6.502878
6.503701
6.505447
6.505692
6.506087
6.506488
6.506979
6.507131
6.507176
6.507813
6.507817
6.508551
6.508692
6.508836
6.508902
6.509516
6.509799
6.510050
6.510177
6.510223
6.510298
6.512473
6.512933
6.513271
6.513628
6.513801
6.515156
6.515588
6.515774
6.516119
6.516377
6.517277
6.517902
6.518197
6.518310
6.518456
6.519370
6.521003
6.522143
6.522251
6.523501
6.524283
6.524550
6.524927
6.524957
6.524999
6.525353
6.526014
6.526573
6.526795
6.528918
6.530073
6.531959
6.533904
6.534057
6.536655
6.537254
6.537265
6.537929
6.538757
6.540086
6.540267
6.540698
6.541867
6.542830
6.544916
6.545454
6.545875
6.546155
6.546411
6.547102
6.547143
6.547646
6.548101
6.548352
6.549069
6.550280
6.550607
6.551759
6.552037
6.552058
6.552459
6.555070
6.555108
6.556603
6.558351
6.558985
6.559831
6.560152
6.561329
6.561946
6.562051
6.562097
6.562205
6.563844
6.565087
6.565276
6.566225
6.566641
6.567165
6.568046
6.568733
6.569020
6.569053
6.569392
6.569888
6.570049
6.570071
6.570219
6.570501
6.570714
6.571067
6.572238
6.572265
6.573900
6.574135
6.575154
6.576217
6.578539
6.579706
6.580490
6.580601
6.581389
6.581729
6.583826
6.584256
6.584707
6.585195
6.585739
6.586388
6.586726
6.586868
6.586964
6.588916
6.589452
6.589864
6.590772
6.590883
6.591611
6.591681
6.592046
6.592312
6.592459
6.592520
6.593865
6.594278
6.594418
6.597159
6.599325
6.599719
6.600670
6.601497
6.601553
6.602157
6.602260
6.602485
6.602631
6.602739
6.602825
6.602991
6.603371
6.604358
6.604373
6.604959
6.609562
6.612217
6.612744
6.613147
6.613387
6.613556
6.614689
6.615749
6.617484
6.617973
6.618919
6.620049
6.620789
6.620974
6.621179
6.621204
6.623483
6.623725
6.624709
6.624961
6.625592
6.626531
6.627152
6.629662
6.629737
6.629746
6.630209
6.631785
6.632344
6.632741
6.633447
6.633800
6.633932
6.634195
6.634326
6.634555
6.634779
6.634847
6.637769
6.637878
6.638803
6.638989
6.640519
6.640878
6.641330
6.643726
6.644395
6.645503
6.645587
6.645636
6.645704
6.646952
6.647222
6.647246
6.647849
6.648726
6.648998
6.649929
6.650056
6.651147
6.651365
6.651561
6.651711
6.652345
6.653232
6.654497
6.654577
6.654731
6.655665
6.659222
6.659743
6.660896
6.661497
6.662266
6.662715
6.662819
6.663806
6.664013
6.665082
6.665388
6.665745
6.666203
6.668397
6.668452
6.671366
6.673166
6.675789
6.675818
6.676311
6.676448
6.676618
6.677041
6.677585
6.677614
6.677645
6.680071
6.680231
6.680567
6.681915
6.682084
6.682736
6.682914
6.683340
6.684103
6.685001
6.685424
6.687140
6.687559
6.687937
6.688326
6.688931
6.689223
6.689774
6.691625
6.692621
6.695200
6.695942
6.696341
6.698943
6.699476
6.700293
6.700811
6.700889
6.701243
6.701512
6.701547
6.703069
6.704659
6.708692
6.711016
6.712050
6.713218
6.714211
6.715564
6.716192
6.717280
6.717338
6.717361
6.718027
6.719254
6.719880
6.720349
6.721609
6.721971
6.722486
6.722977
6.723500
6.724102
6.724239
6.724951
6.726350
6.727313
6.728327
6.728441
6.728990
6.729896
6.730391
6.730664
6.730806
6.730859
6.731297
6.731916
6.732813
6.733273
6.734205
6.734310
6.735603
6.735633
6.735962
6.737262
6.737528
6.737649
6.737734
6.738735
6.738740
6.738883
6.739994
6.740324
6.740924
6.741847
6.742347
6.742990
6.746621
6.748395
6.749070
6.749134
6.749487
6.749969
6.750759
6.751068
6.751254
6.751641
6.751698
6.751873
6.752273
6.752882
6.753502
6.753652
6.754100
6.754229
6.754794
6.755252
6.755873
6.758116
6.758159
6.759619
6.759625
6.760186
6.760650
6.762178
6.763792
6.763931
6.764433
6.764510
6.764733
6.766222
6.766683
6.767698
6.768154
6.768586
6.769117
6.770474
6.772558
6.772734
6.772828
6.772964
6.775516
6.776492
6.776517
6.776911
6.777071
6.778826
6.779022
6.779544
6.779796
6.781507
6.781536
6.782117
6.782283
6.783308
6.784004
6.784473
6.785379
6.785642
6.786003
6.786171
6.788030
6.788225
6.788757
6.789592
6.789741
6.790303
6.790323
6.791222
6.791652
6.791824
6.792383
6.792392
6.794555
6.794718
6.794976
6.795222
6.795639
6.795854
6.797658
6.797669
6.798161
6.799032
6.799413
6.803656
6.804490
6.807671
6.809058
6.809471
6.810238
6.812429
6.812580
6.814984
6.815601
6.816579
6.816631
6.817889
6.818100
6.818157
6.818728
6.818868
6.819724
6.820810
6.821210
6.821495
6.822154
6.822397
6.823787
6.824448
6.824616
6.825336
6.825551
6.825872
6.827142
6.829468
6.829507
6.830971
6.831339
6.832469
6.832628
6.833459
6.833530
6.833543
6.833977
6.834189
6.836697
6.836952
6.837627
6.837754
6.839696
6.840246
6.842036
6.842288
6.842319
6.843023
6.843577
6.843900
6.844483
6.845098
6.846666
6.847985
6.848171
6.848251
6.848907
6.849227
6.849370
6.850624
6.851194
6.851250
6.852139
6.852415
6.852934
6.853109
6.853811
6.853828
6.855610
6.855761
6.856722
6.857565
6.857655
6.857710
6.857811
6.859229
6.860227
6.862387
6.863182
6.863309
6.863537
6.863714
6.864689
6.865185
6.865347
6.866836
6.867028
6.867454
6.867815
6.868174
6.868293
6.870163
6.871168
6.871518
6.873117
6.873843
6.874385
6.874641
6.874857
6.875662
6.876574
6.877126
6.878236
6.880840
6.880989
6.881110
6.881710
6.881968
6.882065
6.882684
6.882974
6.883586
6.885218
6.885936
6.885943
6.885969
6.886318
6.887183
6.887695
6.887838
6.888303
6.888792
6.889099
6.889171
6.889872
6.889968
6.890019
6.892149
6.893545
6.893773
6.894543
6.894749
6.894827
6.895042
6.895569
6.896826
6.897111
6.897160
6.897573
6.898586
6.899822
6.900030
6.900794
6.901376
6.901617
6.902320
6.903244
6.903552
6.903741
6.904304
6.904929
6.904953
6.905074
6.907621
6.907995
6.908338
6.908886
6.909055
6.909541
6.910502
6.910764
6.910880
6.911032
6.912012
6.912171
6.912790
6.913371
6.914117
6.915823
6.915838
6.916536
6.916555
6.916709
6.917708
6.918144
6.918762
6.919702
6.921304
6.921560
6.921628
6.921740
6.922529
6.922802
6.923874
6.926207
6.926916
6.926955
6.927959
6.928027
6.929549
6.929632
6.930423
6.932065
6.932707
6.932874
6.932975
6.933847
6.936570
6.936698
6.938567
6.939073
6.939090
6.940072
6.940642
6.940658
6.941232
6.941553
6.941692
6.943467
6.944376
6.945205
6.945360
6.946327
6.946442
6.946599
6.947381
6.947624
6.948113
6.948574
6.948842
6.949697
6.949819
6.950558
6.952294
6.952778
6.952951
6.953038
6.953490
6.953557
6.954183
6.955317
6.956539
6.956687
6.956959
6.957246
6.957329
6.957494
6.957734
6.957799
6.959081
6.959519
6.959733
6.960137
6.960377
6.960401
6.960809
6.961201
6.961856
6.962152
6.962298
6.963155
6.965063
6.965507
6.965760
6.967332
6.968193
6.968232
6.968268
6.969080
6.969352
6.969568
6.972488
6.973476
6.974005
6.974320
6.974727
6.974741
6.977174
6.979299
6.979647
6.980389
6.981193
6.981495
6.981580
6.982079
6.984292
6.987641
6.989232
6.989234
6.989946
6.990403
6.990818
6.990957
6.991505
6.992057
6.992971
6.993158
6.994729
6.994897
6.995336
6.996596
6.997214
6.998034
6.998429
6.998922
6.999681
7.000001
7.000108
7.000407
7.001181
7.002364
7.002759
7.002813
7.003597
7.004321
7.005292
7.005388
7.006908
7.010040
7.010616
7.010935
7.011173
7.011289
7.012167
7.012223
7.012325
7.013710
7.014612
7.014673
7.015701
7.015758
7.016249
7.017878
7.019148
7.019289
7.019342
7.019405
7.019889
7.020317
7.021297
7.022563
7.022758
7.023314
7.023333
7.023622
7.023924
7.024895
7.027755
7.029092
7.032804
7.032815
7.033845
7.035112
7.036710
7.037107
7.037368
7.038371
7.039340
7.039995
7.041215
7.041689
7.041743
7.041779
7.041786
7.041823
7.042265
7.042296
7.043863
7.044183
7.044508
7.044672
7.045127
7.045777
7.045819
7.047066
7.048451
7.048749
7.048916
7.050362
7.051209
7.051714
7.051914
7.051987
7.052013
7.052683
7.053061
7.053097
7.054748
7.054936
7.055008
7.055350
7.055829
7.057208
7.057714
7.057950
7.058135
7.058228
7.058380
7.059404
7.059598
7.060638
7.060696
7.061052
7.061115
7.061246
7.061282
7.061979
7.063117
7.063468
7.064637
7.064827
7.065739
7.065808
7.066008
7.066573
7.067104
7.067577
7.069798
7.071424
7.071884
7.072107
7.072473
7.072844
7.073065
7.074065
7.074734
7.075353
7.077532
7.079614
7.079867
7.079926
7.080352
7.080421
7.080526
7.082751
7.082874
7.083187
7.084409
7.084761
7.084952
7.085264
7.086494
7.086563
7.086907
7.088150
7.089029
7.089643
7.089747
7.090831
7.092624
7.093231
7.094360
7.094982
7.096238
7.096299
7.096445
7.099088
7.099368
7.099556
7.099703
7.100369
7.100833
7.101331
7.101411
7.102971
7.103749
7.105466
7.105954
7.106403
7.106823
7.107330
7.108186
7.108641
7.109230
7.109333
7.109846
7.110461
7.110742
7.111631
7.111957
7.112054
7.113604
7.113776
7.114377
7.114458
7.114938
7.115451
7.115736
7.116632
7.116743
7.117552
7.117804
7.117988
7.118091
7.118524
7.121077
7.121162
7.121167
7.121688
7.121929
7.121996
7.122264
7.122845
7.124384
7.124622
7.124653
7.124833
7.125536
7.126923
7.127551
7.129770
7.130234
7.131557
7.131979
7.133033
7.133240
7.133566
7.135462
7.135561
7.135772
7.135908
7.136983
7.138718
7.138734
7.141008
7.141936
7.142337
7.142793
7.143361
7.144091
7.146827
7.146971
7.147698
7.148340
7.148498
7.149552
7.149987
7.150215
7.151265
7.151543
7.151581
7.152017
7.152726
7.153959
7.155386
7.156169
7.156609
7.157333
7.157953
7.159630
7.160080
7.160334
7.160509
7.161372
7.161416
7.161941
7.163281
7.163976
7.166749
7.166784
7.167298
7.170426
7.170593
7.170645
7.170728
7.171209
7.172127
7.172347
7.175232
7.175305
7.175727
7.175782
7.176644
7.177202
7.177212
7.177222
7.177278
7.177690
7.178359
7.178553
7.179396
7.180373
7.180394
7.180700
7.181189
7.181438
7.182656
7.184139
7.188225
7.188260
7.188313
7.188573
7.188621
7.188774
7.189421
7.189665
7.189748
7.190665
7.192116
7.192167
7.193062
7.193483
7.193668
7.193841
7.194196
7.194606
7.195680
7.198542
7.198630
7.198686
7.198779
7.199551
7.200337
7.200471
7.200859
7.201138
7.201206
7.201849
7.201998
7.202036
7.203083
7.204620
7.209564
7.209781
7.210126
7.210367
7.211029
7.211473
7.213802
7.215152
7.215943
7.216877
7.216950
7.216984
7.217641
7.218043
7.219153
7.219415
7.220005
7.220381
7.220439
7.220483
7.221477
7.222954
7.223442
7.223556
7.224004
7.225901
7.226121
7.228137
7.228198
7.228342
7.229478
7.229539
7.230214
7.230255
7.230618
7.232401
7.232438
7.233867
7.235029
7.235103
7.235210
7.235410
7.236530
7.237843
7.237963
7.238334
7.238882
7.239704
7.240694
7.241665
7.243601
7.245073
7.245273
7.245298
7.246007
7.246284
7.246352
7.246926
7.247530
7.247681
7.248792
7.250763
7.251196
7.253308
7.253400
7.254378
7.255683
7.256320
7.257184
7.259124
7.259228
7.259591
7.259611
7.260545
7.260974
7.261795
7.262030
7.264447
7.264505
7.265533
7.265553
7.265749
7.266569
7.267837
7.268052
7.269122
7.269281
7.269492
7.270301
7.271337
7.271750
7.272216
7.274056
7.274532
7.275615
7.275936
7.276367
7.276534
7.276543
7.277699
7.278748
7.278775
7.280771
7.282095
7.283207
7.284499
7.284733
7.286851
7.286952
7.287938
7.288259
7.288669
7.288851
7.289898
7.290023
7.290043
7.290281
7.290692
7.291487
7.291564
7.292227
7.292291
7.293071
7.293569
7.293806
7.294255
7.294968
7.295313
7.296005
7.297311
7.297431
7.297856
7.297948
7.298533
7.299989
7.301295
7.301545
7.301815
7.302763
7.303335
7.304124
7.304160
7.304788
7.305384
7.305476
7.306681
7.307565
7.307862
7.308530
7.308641
7.308922
7.309191
7.309514
7.313202
7.313872
7.314228
7.316487
7.317530
7.318713
7.319099
7.319591
7.320043
7.320504
7.320520
7.321069
7.322297
7.322433
7.323500
7.324849
7.326671
7.327774
7.328232
7.328241
7.328976
7.329252
7.329852
7.330012
7.330366
7.330585
7.332476
7.333675
7.333728
7.334156
7.335019
7.335043
7.335263
7.335361
7.335788
7.336422
7.336863
7.336871
7.337158
7.337331
7.337370
7.338698
7.339240
7.339594
7.340870
7.341012
7.341130
7.341324
7.342194
7.342271
7.342996
7.343147
7.343312
7.343564
7.343650
7.344851
7.346483
7.346797
7.347182
7.347796
7.347991
7.349041
7.349844
7.349868
7.350252
7.350909
7.350979
7.351089
7.351616
7.351792
7.352418
7.352741
7.352806
7.352813
7.353927
7.354692
7.355157
7.355406
7.355710
7.356105
7.356961
7.358606
7.359381
7.359385
7.361684
7.363416
7.363591
7.365012
7.366801
7.367209
7.367274
7.367432
7.369097
7.372823
7.375165
7.376552
7.376733
7.376886
7.377329
7.378859
7.379260
7.379377
7.379959
7.379993
7.380114
7.380763
7.381201
7.381407
7.381913
7.382053
7.382697
7.384026
7.384330
7.384604
7.385916
7.386097
7.386601
7.386749
7.387272
7.388018
7.389068
7.389211
7.390439
7.390907
7.392081
7.393742
7.393957
7.394888
7.395405
7.396509
7.398246
7.398304
7.398552
7.398953
7.400234
7.401067
7.401613
7.402070
7.403160
7.404132
7.404242
7.404736
7.405084
7.405274
7.407167
7.407295
7.407859
7.407963
7.408078
7.408776
7.408840
7.409486
7.411950
7.415097
7.415130
7.415486
7.416377
7.416591
7.417335
7.417443
7.418892
7.419138
7.419607
7.419709
7.419950
7.420975
7.421890
7.422447
7.422466
7.422616
7.423135
7.423358
7.425038
7.426971
7.427166
7.427771
7.427946
7.428431
7.428914
7.429605
7.430493
7.430938
7.431023
7.431029
7.431080
7.431333
7.432085
7.432206
7.432754
7.432814
7.432888
7.433654
7.435239
7.435577
7.435818
7.436800
7.437067
7.438119
7.438216
7.440679
7.442776
7.443628
7.443812
7.443870
7.444811
7.445380
7.445905
7.446252
7.446638
7.447379
7.447831
7.448937
7.449044
7.449527
7.450204
7.450222
7.450282
7.451091
7.453235
7.453347
7.453636
7.455155
7.455699
7.456799
7.457035
7.458746
7.459651
7.459684
7.459829
7.462004
7.462098
7.462329
7.463670
7.464779
7.464784
7.465356
7.465671
7.466408
7.467348
7.467446
7.467982
7.468007
7.469533
7.469585
7.469921
7.470774
7.471492
7.472103
7.472155
7.472426
7.473392
7.473546
7.473986
7.474147
7.474613
7.474726
7.475527
7.475572
7.476359
7.477663
7.477988
7.481120
7.481250
7.481363
7.481793
7.481842
7.482985
7.483040
7.483982
7.485326
7.485925
7.486463
7.486740
7.487753
7.488028
7.489251
7.491035
7.491259
7.491981
7.492171
7.492202
7.492757
7.492766
7.494260
7.494420
7.495106
7.495470
7.495659
7.496315
7.496684
7.497739
7.497769
7.498033
7.498099
7.498785
7.501105
7.501759
7.502256
7.502433
7.503044
7.503229
7.503332
7.504246
7.505216
7.506674
7.508111
7.508791
7.509941
7.512060
7.512913
7.513227
7.513420
7.514209
7.514215
7.514250
7.514816
7.514947
7.515016
7.515663
7.515953
7.517177
7.518432
7.520009
7.520966
7.521337
7.522099
7.523270
7.524728
7.527618
7.528093
7.530078
7.530299
7.530354
7.531068
7.531099
7.531640
7.532276
7.533710
7.535025
7.535647
7.537109
7.537442
7.537508
7.538359
7.538461
7.538741
7.538764
7.539529
7.539669
7.540093
7.540365
7.540469
7.541296
7.541764
7.542069
7.542666
7.543078
7.543338
7.543468
7.544088
7.544411
7.544800
7.545713
7.546263
7.546506
7.546563
7.547641
7.547785
7.548473
7.548575
7.549036
7.549663
7.551519
7.551966
7.552453
7.552561
7.552969
7.552979
7.553732
7.554797
7.554999
7.555721
7.555971
7.557161
7.557276
7.558211
7.558555
7.558576
7.559037
7.559213
7.559614
7.559805
7.562446
7.562836
7.564495
7.564589
7.564598
7.565685
7.565929
7.565960
7.566719
7.567585
7.567995
7.569057
7.570037
7.570219
7.570447
7.571271
7.571939
7.572157
7.572161
7.572608
7.573154
7.573277
7.573515
7.574327
7.575362
7.576134
7.576423
7.577700
7.577876
7.579764
7.579872
7.581511
7.583679
7.584537
7.585095
7.585592
7.585688
7.586135
7.586611
7.587039
7.587097
7.587692
7.587901
7.588306
7.589014
7.590607
7.591486
7.591609
7.591889
7.592126
7.592301
7.592421
7.593238
7.593269
7.593807
7.594977
7.595375
7.595647
7.597812
7.597821
7.597926
7.598302
7.598629
7.599508
7.599605
7.600154
7.601785
7.604194
7.604550
7.605730
7.606250
7.606525
7.607047
7.609540
7.610043
7.610915
7.611685
7.611872
7.612703
7.614675
7.614776
7.615289
7.615303
7.617412
7.618754
7.619480
7.619539
7.619705
7.619788
7.619907
7.621424
7.622101
7.625844
7.625948
7.628463
7.630129
7.630146
7.630525
7.631565
7.631605
7.631985
7.632300
7.634177
7.635498
7.636493
7.636983
7.638383
7.639971
7.640001
7.640222
7.640665
7.641742
7.643334
7.644043
7.644339
7.645136
7.645906
7.646047
7.646794
7.646958
7.647901
7.648711
7.649635
7.649686
7.650313
7.650660
7.650724
7.650818
7.651378
7.651677
7.652019
7.652344
7.652440
7.653434
7.653787
7.654600
7.655258
7.656227
7.656523
7.656538
7.659311
7.659863
7.659938
7.660318
7.660518
7.660676
7.661158
7.661410
7.661660
7.661760
7.661978
7.662208
7.662576
7.663725
7.663738
7.664011
7.664141
7.664323
7.664545
7.664781
7.665208
7.665979
7.667524
7.670023
7.670522
7.670839
7.671607
7.672066
7.672232
7.672453
7.672535
7.673588
7.674946
7.675594
7.675717
7.675765
7.676087
7.676113
7.677344
7.677598
7.677614
7.678170
7.678270
7.678493
7.678766
7.680003
7.681077
7.681195
7.681948
7.682826
7.683965
7.684171
7.685123
7.685275
7.685447
7.686361
7.689373
7.690899
7.691520
7.691714
7.692212
7.692246
7.693154
7.693553
7.693796
7.693849
7.694430
7.694448
7.694620
7.694852
7.695404
7.695605
7.696108
7.696761
7.696920
7.698545
7.698930
7.699848
7.701100
7.701218
7.703688
7.704485
7.704856
7.705627
7.706162
7.706427
7.707431
7.708813
7.711951
7.712448
7.712662
7.713615
7.714376
7.714509
7.714638
7.714829
7.715418
7.715693
7.715693
7.718924
7.721677
7.723289
7.725337
7.725349
7.726542
7.728914
7.730822
7.731008
7.732578
7.733489
7.734713
7.736391
7.736761
7.737018
7.739009
7.740447
7.741834
7.741971
7.742359
7.742620
7.742827
7.744354
7.744540
7.745689
7.747150
7.747174
7.747393
7.747950
7.748159
7.748899
7.749168
7.750457
7.750478
7.752146
7.753056
7.753223
7.753382
7.756758
7.757092
7.758257
7.758419
7.758481
7.758632
7.758803
7.758850
7.759410
7.759443
7.759781
7.760622
7.762075
7.762126
7.762633
7.763132
7.764373
7.765348
7.766042
7.767657
7.767847
7.767947
7.768395
7.768603
7.768908
7.769085
7.769227
7.772924
7.773408
7.773848
7.775167
7.775717
7.775995
7.776266
7.776766
7.777014
7.777100
7.778463
7.779070
7.779440
7.779707
7.779775
7.780236
7.780266
7.780542
7.781700
7.781963
7.782693
7.783605
7.784475
7.785336
7.785885
7.786305
7.786517
7.786663
7.786811
7.787130
7.787774
7.788217
7.788417
7.788496
7.788726
7.788840
7.789638
7.789705
7.791120
7.791895
7.791988
7.792845
7.793313
7.794369
7.794768
7.795061
7.795169
7.795500
7.797620
7.798342
7.798362
7.800454
7.800832
7.800985
7.802465
7.802788
7.803106
7.803657
7.803838
7.803937
7.804542
7.804968
7.805218
7.805297
7.805935
7.806743
7.808062
7.808859
7.809023
7.809666
7.810162
7.810667
7.810736
7.810979
7.811833
7.813126
7.814266
7.815227
7.815491
7.815917
7.816186
7.817092
7.818037
7.818328
7.819157
7.819538
7.820143
7.821076
7.821352
7.822334
7.822654
7.822707
7.822942
7.823618
7.824052
7.828612
7.829601
7.829867
7.830910
7.831141
7.833169
7.835776
7.836964
7.838150
7.838732
7.838926
7.838941
7.838958
7.839464
7.839466
7.839645
7.840342
7.840460
7.841517
7.842164
7.842662
7.842699
7.842856
7.843170
7.843252
7.845624
7.846167
7.846390
7.846443
7.846547
7.846649
7.850032
7.854986
7.858452
7.858972
7.858985
7.859090
7.860111
7.860390
7.860702
7.861230
7.863179
7.864030
7.865467
7.865901
7.866723
7.867039
7.867448
7.867671
7.867698
7.867849
7.867956
7.868464
7.869154
7.871533
7.871612
7.871968
7.872384
7.872697
7.872759
7.873579
7.875536
7.875629
7.876589
7.877488
7.877831
7.879108
7.879560
7.879924
7.880360
7.880663
7.883872
7.884279
7.885178
7.885456
7.885747
7.886005
7.886885
7.886970
7.889721
7.891499
7.892076
7.892082
7.892332
7.892337
7.893079
7.893434
7.893514
7.894309
7.895019
7.896116
7.896466
7.896554
7.896930
7.898451
7.898525
7.898862
7.899643
7.901139
7.901202
7.901469
7.902179
7.902380
7.902542
7.902610
7.903269
7.905361
7.905662
7.906322
7.906566
7.906585
7.907605
7.907830
7.908261
7.908596
7.909607
7.910178
7.911446
7.912021
7.912196
7.913493
7.913981
7.914863
7.915169
7.915268
7.915434
7.916698
7.916769
7.917531
7.919722
7.919994
7.920044
7.920175
7.920208
7.920813
7.921753
7.922421
7.922550
7.923310
7.924404
7.924406
7.924821
7.924956
7.925589
7.926333
7.926956
7.927078
7.927155
7.927716
7.927996
7.928361
7.928582
7.929907
7.930154
7.930677
7.930988
7.932802
7.933554
7.934125
7.934424
7.936494
7.937029
7.937111
7.937429
7.938301
7.938536
7.938563
7.939367
7.940381
7.940495
7.941448
7.941987
7.942790
7.943052
7.944123
7.944420
7.947303
7.947463
7.949005
7.950204
7.950581
7.951856
7.952676
7.953122
7.953492
7.953641
7.953896
7.953998
7.955065
7.955630
7.956413
7.957021
7.957227
7.958184
7.958408
7.959412
7.959915
7.959993
7.961510
7.961896
7.964470
7.964592
7.965409
7.965798
7.966301
7.966403
7.967449
7.969732
7.969862
7.973038
7.974542
7.975396
7.976108
7.977533
7.977610
7.978004
7.978064
7.978173
7.978446
7.979138
7.981530
7.983206
7.983217
7.983219
7.984708
7.984835
7.985273
7.986641
7.988126
7.988143
7.990312
7.990635
7.991541
7.991795
7.991883
7.992312
7.992452
7.992720
7.994917
7.995771
7.996195
7.996736
7.998219
7.998329
7.998650
7.998655
7.999733
7.999944
8.001004
8.001174
8.002256
8.003634
8.005524
8.005705
8.006243
8.006278
8.006767
8.006964
8.007547
8.008021
8.008934
8.009330
8.010978
8.011249
8.013115
8.014275
8.014281
8.014612
8.014678
8.016803
8.017641
8.018600
8.019199
8.019665
8.020080
8.022772
8.024402
8.024721
8.024867
8.024895
8.024940
8.025148
8.025199
8.025343
8.026630
8.026744
8.026798
8.027773
8.027949
8.028024
8.028514
8.028774
8.029583
8.029861
8.030059
8.031144
8.032074
8.032503
8.033167
8.033222
8.033732
8.034093
8.034411
8.034497
8.034829
8.035604
8.035665
8.039691
8.041230
8.043880
8.043985
8.044365
8.046226
8.047438
8.048151
8.048213
8.048661
8.048808
8.049014
8.049039
8.049753
8.050350
8.051042
8.051823
8.053874
8.053948
8.053987
8.054173
8.054683
8.055409
8.055730
8.056306
8.057404
8.057490
8.058115
8.059253
8.059623
8.060556
8.061041
8.061347
8.062256
8.063261
8.064010
8.064158
8.064873
8.065696
8.065794
8.066015
8.066122
8.066775
8.067991
8.068003
8.068237
8.069362
8.070196
8.070294
8.071399
8.071866
8.072293
8.072393
8.075024
8.075921
8.077027
8.077621
8.077752
8.078477
8.078554
8.079900
8.080854
8.081460
8.081778
8.082191
8.082311
8.082619
8.085188
8.085288
8.086181
8.086513
8.086806
8.088139
8.088314
8.089273
8.089524
8.091259
8.092150
8.093752
8.093863
8.093887
8.094581
8.094822
8.095075
8.095803
8.096115
8.096151
8.096811
8.098786
8.098803
8.099645
8.100603
8.102836
8.103575
8.104111
8.104929
8.105126
8.105921
8.106129
8.106711
8.107056
8.107990
8.108820
8.108854
8.109030
8.109041
8.110432
8.111054
8.111666
8.111734
8.112096
8.112107
8.112657
8.113279
8.115600
8.116275
8.117045
8.117786
8.118432
8.118868
8.119606
8.120325
8.120802
8.123241
8.124053
8.124120
8.125566
8.125897
8.126943
8.128136
8.128177
8.128988
8.129384
8.129790
8.129850
8.130010
8.131046
8.132616
8.132900
8.133084
8.133161
8.133965
8.134127
8.134493
8.134954
8.136037
8.136543
8.136835
8.137814
8.138552
8.139201
8.139372
8.139642
8.139808
8.139847
8.140741
8.141934
8.143960
8.144227
8.145150
8.145884
8.146232
8.147018
8.147308
8.147768
8.148510
8.149296
8.149699
8.150674
8.150966
8.151741
8.151814
8.152014
8.152363
8.153232
8.154304
8.154531
8.154563
8.155566
8.155761
8.156561
8.156690
8.157782
8.158060
8.158329
8.160314
8.161733
8.162552
8.162883
8.163095
8.163199
8.163579
8.163674
8.163733
8.163892
8.165735
8.167177
8.167717
8.167800
8.168011
8.170509
8.170893
8.171689
8.173543
8.174510
8.176100
8.176861
8.176969
8.177420
8.178811
8.181529
8.182151
8.183290
8.183831
8.183962
8.184261
8.185971
8.186207
8.186262
8.186293
8.187162
8.187181
8.187608
8.187619
8.188484
8.190325
8.191849
8.192059
8.192340
8.192405
8.192641
8.193028
8.195761
8.195969
8.196015
8.196227
8.196428
8.196552
8.197165
8.198184
8.198364
8.198473
8.199362
8.201010
8.201296
8.201715
8.202764
8.204450
8.205384
8.206732
8.208994
8.209633
8.210059
8.210401
8.211129
8.211722
8.212509
8.213927
8.214035
8.218880
8.220614
8.221072
8.221385
8.221555
8.221764
8.222021
8.222570
8.222629
8.222955
8.223103
8.223720
8.224012
8.224053
8.225170
8.225783
8.226093
8.226324
8.226537
8.226629
8.227215
8.227586
8.228015
8.228643
8.229119
8.230092
8.230668
8.230671
8.230991
8.231524
8.232754
8.234529
8.234533
8.234793
8.235428
8.235610
8.236258
8.237591
8.238096
8.238137
8.238460
8.238680
8.239183
8.240745
8.240980
8.241317
8.242351
8.242422
8.243699
8.244104
8.244478
8.245740
8.246078
8.246346
8.247344
8.247355
8.247850
8.248421
8.248890
8.249526
8.249796
8.249863
8.250373
8.250600
8.252180
8.252430
8.253433
8.256367
8.256899
8.258049
8.258299
8.258328
8.258821
8.259230
8.259767
8.260037
8.260309
8.260859
8.261197
8.262231
8.262858
8.264999
8.265415
8.266287
8.268885
8.269523
8.269595
8.269838
8.270642
8.271604
8.272306
8.272378
8.273347
8.273508
8.274042
8.274554
8.274710
8.275008
8.275989
8.275999
8.276248
8.276442
8.276522
8.276524
8.276818
8.278245
8.278651
8.280416
8.280707
8.281280
8.282114
8.282967
8.283149
8.284245
8.285716
8.285759
8.285962
8.286780
8.287068
8.288220
8.288556
8.288992
8.289220
8.290250
8.290483
8.290845
8.291347
8.293165
8.293576
8.293816
8.293845
8.293868
8.294237
8.294329
8.294395
8.295260
8.296004
8.296880
8.297150
8.297379
8.298782
8.298890
8.299567
8.302265
8.302384
8.302535
8.302819
8.303076
8.303313
8.303316
8.303438
8.303494
8.307211
8.307828
8.307856
8.307927
8.309756
8.310357
8.312047
8.312365
8.315467
8.316121
8.316144
8.317538
8.317606
8.317673
8.317791
8.318746
8.318891
8.320591
8.321516
8.324275
8.324377
8.325226
8.325321
8.325908
8.328002
8.328158
8.328180
8.328488
8.329734
8.331627
8.334986
8.335111
8.335340
8.336377
8.337492
8.338329
8.338449
8.339766
8.339865
8.340011
8.340198
8.340996
8.341144
8.341790
8.343524
8.346400
8.346865
8.348084
8.348703
8.349207
8.349390
8.349971
8.350249
8.350434
8.350951
8.351045
8.351372
8.351782
8.353199
8.354490
8.354744
8.355080
8.355685
8.356020
8.356291
8.356584
8.357870
8.358633
8.359746
8.360338
8.360864
8.361266
8.361443
8.362620
8.363334
8.363925
8.364405
8.365258
8.365974
8.366508
8.366662
8.367040
8.369451
8.369806
8.370893
8.370928
8.371287
8.371569
8.371646
8.371862
8.371907
8.372152
8.374259
8.376209
8.377309
8.377955
8.378845
8.381773
8.383658
8.385177
8.385413
8.387446
8.387729
8.388015
8.388352
8.388649
8.389417
8.389702
8.389842
8.390744
8.391676
8.392638
8.393279
8.394474
8.395300
8.396633
8.396687
8.396879
8.397221
8.397353
8.397508
8.397762
8.397862
8.398639
8.399533
8.400179
8.400182
8.400408
8.400650
8.400843
8.400995
8.402122
8.402827
8.404924
8.405207
8.405538
8.406140
8.407630
8.408156
8.408510
8.409399
8.409476
8.410113
8.410905
8.411884
8.412455
8.414557
8.414680
8.414861
8.415497
8.415982
8.416850
8.417411
8.417952
8.417978
8.418445
8.419415
8.419441
8.419450
8.419703
8.421412
8.421941
8.423255
8.423352
8.424659
8.424751
8.424880
8.425949
8.426100
8.428144
8.428844
8.428908
8.430232
8.430643
8.430948
8.432199
8.432757
8.433313
8.433894
8.435756
8.436244
8.436704
8.438097
8.438103
8.438515
8.439593
8.439959
8.440402
8.440575
8.441457
8.442169
8.442400
8.442641
8.443001
8.444694
8.447655
8.447728
8.448077
8.448760
8.450225
8.451225
8.451535
8.451709
8.452040
8.452168
8.452246
8.453693
8.453897
8.454474
8.455131
8.455217
8.456306
8.456620
8.456751
8.457812
8.458468
8.459497
8.459548
8.459796
8.460169
8.462143
8.464291
8.464713
8.465345
8.467391
8.468835
8.468906
8.470041
8.470137
8.470907
8.471550
8.471886
8.472361
8.472478
8.473827
8.474140
8.474176
8.474194
8.474535
8.475504
8.475734
8.477296
8.477465
8.477924
8.479395
8.480136
8.480648
8.481350
8.482266
8.482322
8.482647
8.482749
8.484110
8.484846
8.485468
8.488009
8.488299
8.488308
8.489959
8.489992
8.490426
8.490798
8.491672
8.492005
8.492494
8.492539
8.492544
8.493171
8.493977
8.494856
8.495653
8.496313
8.497135
8.498238
8.500142
8.500271
8.501419
8.502281
8.504199
8.504578
8.504924
8.506203
8.507850
8.508373
8.508585
8.508807
8.509659
8.509958
8.510027
8.510152
8.511448
8.511966
8.512755
8.513967
8.515227
8.516227
8.517194
8.517420
8.518272
8.518331
8.518538
8.518722
8.518858
8.519579
8.520356
8.520702
8.522193
8.522547
8.522974
8.524254
8.524501
8.524897
8.525641
8.526141
8.526349
8.526618
8.526962
8.527046
8.527052
8.527330
8.529352
8.530517
8.530628
8.531172
8.532112
8.532472
8.532965
8.533174
8.533346
8.534085
8.536596
8.536738
8.538223
8.538703
8.539144
8.539648
8.539809
8.540416
8.541236
8.541398
8.541456
8.543260
8.543432
8.543448
8.543582
8.544202
8.544429
8.545178
8.546456
8.546830
8.546871
8.546876
8.548331
8.549619
8.549987
8.551055
8.551086
8.551779
8.552021
8.552155
8.552713
8.553706
8.554077
8.555244
8.555596
8.556078
8.557501
8.557902
8.557954
8.558219
8.559020
8.559321
8.559531
8.559891
8.560496
8.560630
8.561838
8.562089
8.562227
8.564047
8.567359
8.567898
8.568160
8.568785
8.569733
8.570358
8.573800
8.574039
8.574125
8.574266
8.575784
8.577244
8.579574
8.579679
8.579812
8.580943
8.581922
8.583281
8.583887
8.583918
8.584680
8.584916
8.585473
8.586596
8.586711
8.587170
8.588155
8.588461
8.589353
8.590639
8.590847
8.591424
8.591939
8.593319
8.594038
8.594176
8.594896
8.594926
8.595804
8.596314
8.596546
8.596752
8.598920
8.599573
8.600432
8.600789
8.601325
8.601494
8.604019
8.604512
8.604871
8.605547
8.606238
8.606303
8.606318
8.606850
8.607376
8.608981
8.608992
8.610110
8.611362
8.611472
8.612924
8.613443
8.613608
8.613723
8.614125
8.614513
8.614851
8.615598
8.615678
8.615705
8.617290
8.618298
8.618552
8.618961
8.622612
8.622766
8.623039
8.623156
8.625208
8.625290
8.625321
8.625833
8.627658
8.628149
8.628322
8.629027
8.629598
8.629634
8.630398
8.632042
8.632732
8.632849
8.635355
8.635996
8.636104
8.636367
8.637175
8.637681
8.638807
8.639065
8.639665
8.640822
8.642368
8.644280
8.645134
8.646674
8.647217
8.647813
8.648288
8.648614
8.648870
8.648989
8.649353
8.649949
8.650316
8.650385
8.650488
8.650907
8.652637
8.652936
8.653652
8.654135
8.654163
8.654173
8.655551
8.655775
8.656321
8.656640
8.656808
8.657344
8.657479
8.657862
8.658384
8.658476
8.658756
8.659121
8.659500
8.659901
8.661612
8.661970
8.662531
8.662974
8.663294
8.663910
8.665724
8.666257
8.666390
8.666397
8.668113
8.668425
8.669404
8.670178
8.670228
8.670260
8.670350
8.670771
8.671839
8.672324
8.672489
8.672951
8.673520
8.674229
8.674697
8.674911
8.675247
8.676382
8.676949
8.677252
8.677324
8.678123
8.678225
8.678607
8.678836
8.679599
8.680427
8.681437
8.682193
8.682420
8.682578
8.682964
8.684005
8.684464
8.684676
8.684704
8.685774
8.686243
8.686412
8.686663
8.687349
8.687843
8.688735
8.689022
8.690435
8.692168
8.693475
8.695513
8.696875
8.697371
8.698930
8.700689
8.702841
8.703441
8.704433
8.704779
8.705017
8.705415
8.706491
8.706653
8.707275
8.707552
8.708785
8.709447
8.709525
8.709574
8.710233
8.710880
8.711066
8.713355
8.713817
8.714101
8.714361
8.716081
8.716955
8.716974
8.718078
8.718203
8.718442
8.718618
8.719165
8.719184
8.719877
8.720061
8.720695
8.721599
8.723508
8.723708
8.724955
8.725266
8.725871
8.725886
8.727838
8.728232
8.728434
8.729246
8.729517
8.729780
8.731212
8.732065
8.732437
8.733045
8.733192
8.733617
8.734916
8.735739
8.736104
8.736421
8.738123
8.738700
8.738769
8.739573
8.740569
8.740890
8.742114
8.742679
8.742816
8.743416
8.744080
8.744732
8.745541
8.745613
8.745705
8.748987
8.752217
8.752687
8.753034
8.753399
8.753542
8.753551
8.753780
8.755238
8.756222
8.756233
8.756981
8.757166
8.757190
8.757545
8.758868
8.759262
8.760850
8.762136
8.763234
8.763491
8.763726
8.763907
8.764322
8.765196
8.765385
8.765649
8.765706
8.765948
8.767847
8.768532
8.770526
8.770574
8.770612
8.771055
8.772100
8.772127
8.772487
8.772592
8.772677
8.774221
8.775005
8.775483
8.775966
8.776481
8.776493
8.776505
8.776948
8.777640
8.777662
8.778994
8.780085
8.781106
8.782482
8.782946
8.783517
8.783826
8.784649
8.785695
8.786323
8.786421
8.787203
8.787640
8.787968
8.788200
8.790162
8.790514
8.792784
8.794993
8.795089
8.795649
8.796991
8.797429
8.797477
8.799195
8.799574
8.799651
8.800299
8.801930
8.802241
8.803139
8.803858
8.804201
8.804323
8.805039
8.805055
8.805231
8.806066
8.806134
8.806532
8.807195
8.807341
8.808254
8.809322
8.810705
8.810711
8.811132
8.812008
8.815260
8.818027
8.818224
8.819506
8.819633
8.819674
8.819692
8.823174
8.823359
8.823586
8.823633
8.825591
8.827370
8.827978
8.828502
8.830788
8.830963
8.830963
8.831526
8.832292
8.833518
8.834167
8.834331
8.834456
8.834626
8.834977
8.836295
8.836860
8.837481
8.837641
8.838419
8.838805
8.839294
8.840234
8.840618
8.840957
8.841463
8.841960
8.842358
8.843266
8.844951
8.845397
8.846377
8.846699
8.846728
8.847341
8.847419
8.849194
8.849596
8.849659
8.850456
8.850545
8.851155
8.851914
8.853519
8.854306
8.854584
8.855821
8.856045
8.856169
8.856323
8.856872
8.856926
8.856970
8.857628
8.858052
8.859142
8.859986
8.860039
8.860511
8.861211
8.861340
8.861446
8.862129
8.864151
8.865038
8.865570
8.865834
8.866076
8.866748
8.866784
8.868519
8.868862
8.869690
8.869839
8.870224
8.870833
8.871169
8.871458
8.871879
8.872081
8.872341
8.872736
8.873095
8.874319
8.874677
8.876670
8.876909
8.877933
8.878385
8.878631
8.879451
8.879792
8.879863
8.881232
8.881972
8.883186
8.883806
8.884478
8.884569
8.885079
8.885253
8.889693
8.889914
8.891421
8.891894
8.892049
8.892093
8.892122
8.892450
8.892691
8.893005
8.895152
8.895734
8.895804
8.896699
8.897422
8.898628
8.899093
8.899264
8.901061
8.901956
8.902128
8.903686
8.904094
8.904311
8.904796
8.905355
8.905469
8.905767
8.906158
8.906247
8.906271
8.906620
8.907512
8.907682
8.907787
8.907933
8.908240
8.908484
8.909982
8.910120
8.910330
8.910585
8.910846
8.910999
8.911343
8.911386
8.911999
8.913824
8.914367
8.914631
8.914817
8.915503
8.916723
8.917162
8.918144
8.918700
8.919481
8.920394
8.920446
8.920797
8.920809
8.921068
8.921158
8.921527
8.922761
8.923016
8.923465
8.923822
8.924835
8.925281
8.926137
8.926505
8.926623
8.927150
8.929078
8.929767
8.931238
8.932901
8.932959
8.934119
8.934803
8.935000
8.935001
8.936187
8.938238
8.939187
8.939927
8.940012
8.940865
8.941241
8.941425
8.942120
8.942535
8.943291
8.944341
8.944915
8.944986
8.945936
8.946398
8.946644
8.946754
8.947116
8.947906
8.948056
8.948327
8.948380
8.948631
8.948886
8.949054
8.949674
8.950052
8.950838
8.951167
8.952261
8.953042
8.953065
8.953571
8.953610
8.953687
8.954849
8.954971
8.955030
8.956192
8.957504
8.957841
8.958253
8.958862
8.959054
8.959189
8.959663
8.959939
8.960025
8.960255
8.961188
8.961980
8.962935
8.963003
8.963270
8.964124
8.964188
8.965709
8.965739
8.966255
8.967154
8.967934
8.969672
8.970288
8.970727
8.971866
8.972212
8.972591
8.972940
8.973337
8.973448
8.974034
8.974608
8.974860
8.975242
8.975533
8.975730
8.976367
8.976522
8.976953
8.978118
8.979610
8.980140
8.980370
8.981207
8.981344
8.982500
8.982535
8.982753
8.983672
8.984100
8.984261
8.985109
8.986461
8.986473
8.986584
8.986894
8.987405
8.987620
8.987658
8.989500
8.991145
8.991410
8.992330
8.993543
8.994113
8.994150
8.994563
8.995998
8.996986
8.997314
8.997365
8.997958
8.998879
8.999273
8.999598
8.999982
9.001279
9.001496
9.001565
9.001649
9.002474
9.004178
9.004900
9.005685
9.007067
9.007289
9.008469
9.008589
9.009395
9.011214
9.011494
9.011781
9.014064
9.015182
9.015732
9.016478
9.016748
9.016967
9.017654
9.017972
9.017976
9.018412
9.018861
9.021992
9.023286
9.023313
9.023386
9.024009
9.025705
9.027526
9.028038
9.029758
9.029854
9.031849
9.032036
9.032045
9.032581
9.032946
9.033100
9.033935
9.034142
9.035230
9.035936
9.036306
9.036466
9.037585
9.039747
9.039787
9.040838
9.041650
9.042806
9.044711
9.045243
9.045643
9.046083
9.046794
9.046816
9.047422
9.047425
9.047622
9.048188
9.048192
9.048525
9.048655
9.048723
9.049098
9.049170
9.049429
9.049469
9.051766
9.051822
9.051922
9.052012
9.052550
9.052917
9.052987
9.053402
9.053544
9.053912
9.054172
9.054376
9.054523
9.055189
9.055621
9.055706
9.056455
9.057128
9.057301
9.057873
9.058323
9.060980
9.061217
9.061598
9.061823
9.062842
9.062910
9.063019
9.064003
9.064417
9.064592
9.065473
9.065664
9.065872
9.065962
9.068321
9.068430
9.069347
9.069358
9.071760
9.071935
9.072823
9.072992
9.074095
9.074563
9.074861
9.075370
9.076615
9.076922
9.077816
9.079415
9.080997
9.081359
9.082239
9.082898
9.082996
9.083067
9.083131
9.083844
9.085645
9.085974
9.086491
9.086681
9.087067
9.087992
9.088823
9.088889
9.089772
9.090164
9.090269
9.090517
9.091962
9.092732
9.093347
9.094706
9.095053
9.095306
9.096431
9.096502
9.096917
9.096938
9.097020
9.097500
9.097657
9.097792
9.097902
9.100988
9.101152
9.101218
9.101472
9.101757
9.101844
9.104001
9.104145
9.105248
9.106474
9.106680
9.106938
9.107052
9.107532
9.108737
9.108913
9.112003
9.112924
9.112958
9.113173
9.113182
9.113976
9.113988
9.114838
9.116513
9.116573
9.116937
9.117059
9.117741
9.118189
9.118514
9.118528
9.119862
9.120647
9.120888
9.120919
9.120942
9.121129
9.121239
9.121697
9.122703
9.123057
9.123632
9.123781
9.123800
9.124788
9.124789
9.125257
9.125386
9.126082
9.126213
9.126289
9.126470
9.126564
9.127012
9.127235
9.127328
9.127508
9.127778
9.128372
9.129240
9.130048
9.130132
9.130381
9.130789
9.131533
9.131859
9.132568
9.132913
9.133551
9.134673
9.135644
9.136295
9.136774
9.137103
9.137651
9.137698
9.137808
9.138798
9.139437
9.140138
9.140361
9.140691
9.142610
9.143414
9.143979
9.144657
9.145593
9.145888
9.148741
9.148870
9.149290
9.149799
9.150002
9.150157
9.151039
9.151125
9.151138
9.151682
9.153375
9.155193
9.156303
9.156337
9.156591
9.157605
9.157722
9.158499
9.158595
9.158650
9.159305
9.159359
9.160387
9.160764
9.162592
9.162740
9.162842
9.165975
9.166760
9.167079
9.167628
9.168467
9.168840
9.169397
9.170063
9.170350
9.170612
9.170704
9.170796
9.171710
9.172330
9.172847
9.172912
9.173530
9.173818
9.174508
9.175263
9.175436
9.175843
9.176157
9.176427
9.177160
9.177189
9.179429
9.179795
9.180368
9.180507
9.180542
9.181177
9.181387
9.181521
9.181623
9.182131
9.182278
9.182624
9.182746
9.182813
9.183431
9.183575
9.184008
9.184574
9.184725
9.185065
9.185189
9.186314
9.186592
9.186598
9.187943
9.188379
9.188414
9.189928
9.190067
9.190269
9.190446
9.191124
9.191487
9.191661
9.192195
9.192396
9.192850
9.192941
9.195594
9.196231
9.196844
9.196960
9.197016
9.197288
9.197580
9.197716
9.197948
9.199251
9.199851
9.202489
9.204258
9.204279
9.204928
9.205881
9.207039
9.207424
9.210315
9.210464
9.211256
9.211461
9.211702
9.213131
9.213956
9.213968
9.217400
9.217933
9.218081
9.218175
9.218641
9.219037
9.219619
9.220067
9.220262
9.221325
9.221747
9.222067
9.222156
9.222252
9.222324
9.224757
9.225406
9.226510
9.226530
9.227822
9.230808
9.232108
9.232809
9.233298
9.233922
9.237529
9.238478
9.238559
9.238609
9.238788
9.242030
9.242653
9.243796
9.243804
9.243890
9.245309
9.246280
9.246347
9.247463
9.248605
9.249446
9.249613
9.249750
9.249981
9.250557
9.251349
9.251829
9.251871
9.252365
9.252450
9.253055
9.253534
9.253647
9.253787
9.254284
9.254948
9.255226
9.255345
9.255373
9.255695
9.255765
9.256382
9.256963
9.257016
9.260129
9.260170
9.260842
9.261572
9.262021
9.263689
9.265346
9.267570
9.267896
9.268697
9.269574
9.269600
9.271472
9.272072
9.273362
9.273494
9.273619
9.273790
9.274603
9.275332
9.276037
9.276427
9.276818
9.276892
9.277006
9.277088
9.278285
9.279776
9.280070
9.280536
9.281092
9.281367
9.282047
9.282629
9.282729
9.282975
9.283448
9.283521
9.284405
9.284511
9.285462
9.287370
9.287910
9.288422
9.289554
9.289963
9.290101
9.290123
9.291658
9.292270
9.293409
9.293888
9.293953
9.294405
9.294590
9.294889
9.296492
9.297937
9.298777
9.298807
9.298946
9.299044
9.299392
9.299908
9.300108
9.300207
9.301865
9.302295
9.303598
9.303653
9.303739
9.303832
9.303987
9.303991
9.304172
9.304610
9.304827
9.305157
9.305516
9.307569
9.308068
9.308318
9.309889
9.310293
9.310319
9.310417
9.310708
9.311534
9.313081
9.313514
9.314228
9.314563
9.315367
9.315515
9.315896
9.316219
9.316657
9.317789
9.317844
9.318040
9.318929
9.319019
9.319331
9.319418
9.320238
9.320254
9.320255
9.322026
9.323734
9.324456
9.324871
9.326215
9.326841
9.328758
9.329483
9.331882
9.332533
9.333028
9.333266
9.333535
9.334349
9.334923
9.335811
9.335940
9.336404
9.336546
9.336787
9.337147
9.337191
9.338688
9.339627
9.339772
9.339861
9.340064
9.340664
9.340839
9.341886
9.344047
9.344203
9.344423
9.344676
9.345238
9.345585
9.346675
9.348885
9.348894
9.349231
9.349380
9.349544
9.349993
9.350030
9.351316
9.351960
9.352722
9.354449
9.354467
9.355128
9.355860
9.355955
9.355955
9.356710
9.357010
9.357468
9.357479
9.357599
9.357633
9.358063
9.358105
9.358745
9.359581
9.359704
9.359765
9.360037
9.363182
9.363577
9.364079
9.364861
9.365543
9.365546
9.366201
9.366379
9.367222
9.367458
9.368185
9.368497
9.368676
9.369223
9.369300
9.370003
9.370743
9.371125
9.371508
9.371592
9.372030
9.372548
9.372741
9.372829
9.373445
9.374672
9.375953
9.376092
9.377201
9.377637
9.378525
9.379014
9.379127
9.379570
9.379612
9.380497
9.380922
9.381244
9.381682
9.381729
9.382148
9.383018
9.383972
9.385113
9.387342
9.388907
9.389244
9.389601
9.389946
9.390081
9.390566
9.391071
9.391209
9.391484
9.392408
9.393640
9.394320
9.394494
9.394534
9.396289
9.397181
9.397300
9.398737
9.398999
9.399187
9.399461
9.399732
9.399757
9.401406
9.402864
9.403383
9.403448
9.404192
9.404195
9.404428
9.405623
9.405882
9.406392
9.406436
9.406554
9.406644
9.406851
9.407407
9.408042
9.408703
9.409664
9.410315
9.410652
9.411127
9.412461
9.412482
9.412918
9.412926
9.413216
9.413474
9.413731
9.414158
9.414378
9.414888
9.416174
9.416548
9.418104
9.418284
9.418325
9.419118
9.419144
9.419771
9.419895
9.420682
9.421223
9.421287
9.421416
9.421583
9.421779
9.421960
9.424419
9.424550
9.425237
9.425488
9.426535
9.427608
9.428283
9.429372
9.429460
9.429972
9.431354
9.432015
9.432019
9.433133
9.433736
9.433829
9.434141
9.435128
9.436793
9.436877
9.437236
9.438433
9.439620
9.439624
9.439997
9.440053
9.440420
9.440764
9.440811
9.441519
9.441530
9.441869
9.442409
9.442794
9.443056
9.443165
9.443735
9.444371
9.444457
9.444484
9.445475
9.445677
9.445937
9.445970
9.446073
9.446160
9.446871
9.446871
9.447043
9.447323
9.447885
9.447955
9.449267
9.449836
9.450063
9.450569
9.452060
9.452535
9.453593
9.453982
9.455264
9.457404
9.458049
9.459021
9.459709
9.460098
9.461238
9.461626
9.462050
9.462313
9.463035
9.463326
9.463340
9.463912
9.463949
9.464539
9.465648
9.466246
9.466279
9.466784
9.467717
9.467734
9.469029
9.469348
9.470907
9.471213
9.472652
9.472665
9.473006
9.473583
9.474100
9.474355
9.474531
9.474589
9.475055
9.475459
9.476287
9.476445
9.477332
9.478194
9.479609
9.479817
9.479914
9.481054
9.482198
9.482706
9.482788
9.483205
9.483229
9.483377
9.483667
9.484369
9.484655
9.487866
9.488866
9.489227
9.489399
9.489954
9.490653
9.490925
9.491605
9.491716
9.492488
9.493722
9.494059
9.494140
9.494261
9.494556
9.495487
9.496027
9.496173
9.498287
9.498516
9.498559
9.498889
9.499057
9.500144
9.500500
9.502214
9.502565
9.506532
9.506976
9.508584
9.509532
9.510525
9.510911
9.511108
9.511662
9.511932
9.513067
9.514297
9.514476
9.514484
9.514544
9.514675
9.514764
9.514967
9.515603
9.516004
9.516076
9.516218
9.516340
9.516824
9.517350
9.518650
9.519359
9.519818
9.519875
9.522222
9.523486
9.523894
9.524403
9.525090
9.525586
9.525973
9.526465
9.526717
9.528591
9.529397
9.529782
9.530508
9.531594
9.532603
9.532903
9.533534
9.535800
9.537128
9.537774
9.538170
9.538399
9.538824
9.539407
9.539666
9.540000
9.542351
9.543865
9.543944
9.545049
9.545328
9.547058
9.548248
9.548428
9.548691
9.549476
9.550099
9.550219
9.550678
9.552110
9.552431
9.552582
9.554695
9.555787
9.556005
9.556204
9.556204
9.557948
9.559081
9.559343
9.560599
9.561026
9.562075
9.562211
9.562431
9.562891
9.564035
9.564126
9.564316
9.565239
9.565661
9.565749
9.565898
9.566426
9.566597
9.566647
9.568222
9.568247
9.568329
9.568346
9.568360
9.568644
9.568986
9.569018
9.569592
9.569754
9.571733
9.572491
9.573885
9.574186
9.575140
9.575218
9.575798
9.575826
9.576011
9.576077
9.577195
9.578136
9.578447
9.578961
9.579244
9.580207
9.580901
9.581031
9.581258
9.582119
9.584283
9.584445
9.585143
9.585843
9.586406
9.586435
9.587035
9.587150
9.589582
9.589971
9.590893
9.591060
9.591128
9.591214
9.592196
9.592665
9.594110
9.595882
9.596234
9.596484
9.596730
9.597267
9.597931
9.598536
9.598647
9.599463
9.599959
9.600231
9.601184
9.601188
9.601296
9.601560
9.601862
9.603065
9.604834
9.604878
9.604955
9.606237
9.607300
9.609538
9.610673
9.610888
9.611342
9.611357
9.611608
9.612218
9.612579
9.614230
9.614700
9.614723
9.614830
9.616118
9.616399
9.616448
9.617245
9.617383
9.617587
9.618327
9.618873
9.619196
9.620338
9.620412
9.621438
9.621474
9.621569
9.621584
9.621896
9.623566
9.624003
9.628751
9.628929
9.629063
9.629252
9.629420
9.629658
9.629831
9.630283
9.630306
9.630725
9.630738
9.630803
9.631540
9.631695
9.631727
9.633034
9.633049
9.633246
9.633981
9.635131
9.636510
9.637422
9.638181
9.639099
9.639424
9.639505
9.639817
9.639898
9.640728
9.640812
9.640904
9.641145
9.641464
9.644757
9.645769
9.646010
9.646719
9.647172
9.647379
9.649022
9.649600
9.650826
9.650869
9.651122
9.651238
9.651430
9.652074
9.652583
9.652784
9.653309
9.653527
9.653872
9.653955
9.654622
9.654825
9.655036
9.657374
9.657401
9.658487
9.659084
9.659214
9.659872
9.660438
9.660689
9.660875
9.661297
9.662691
9.662774
9.662876
9.662916
9.662961
9.663843
9.664677
9.664922
9.665575
9.665899
9.666309
9.668312
9.668680
9.669184
9.669275
9.669685
9.669814
9.671438
9.671925
9.672100
9.672339
9.672762
9.674565
9.675046
9.675324
9.676094
9.676761
9.677702
9.678587
9.678826
9.679103
9.679248
9.679284
9.681358
9.681404
9.681447
9.681491
9.681951
9.682915
9.682995
9.683505
9.684113
9.685050
9.685149
9.685292
9.685577
9.686564
9.686565
9.687593
9.688360
9.689162
9.689179
9.689370
9.689426
9.689456
9.689873
9.690770
9.691219
9.691939
9.692362
9.692437
9.692747
9.694545
9.695020
9.695307
9.696700
9.696802
9.696879
9.697439
9.697599
9.697839
9.699951
9.700074
9.700511
9.703212
9.704594
9.705697
9.705978
9.706175
9.706228
9.706777
9.707036
9.707775
9.707996
9.709690
9.709762
9.710304
9.710773
9.711175
9.712047
9.712145
9.712252
9.713718
9.713944
9.714134
9.715772
9.715975
9.717334
9.717925
9.717963
9.718881
9.720587
9.721134
9.722302
9.722385
9.723132
9.723447
9.723469
9.723742
9.724240
9.724461
9.724480
9.724591
9.725465
9.725721
9.725829
9.725835
9.726582
9.726634
9.726905
9.727659
9.729057
9.729374
9.730658
9.732392
9.732629
9.732702
9.733254
9.734168
9.734196
9.734227
9.734247
9.734317
9.734441
9.734683
9.735490
9.736719
9.738019
9.738310
9.739212
9.740161
9.740240
9.740891
9.740919
9.741051
9.741296
9.742342
9.742552
9.742824
9.743132
9.745211
9.745681
9.746336
9.747365
9.748763
9.748812
9.748962
9.751092
9.751316
9.751396
9.752034
9.753070
9.753409
9.753683
9.754872
9.755005
9.755104
9.755625
9.756119
9.757352
9.757398
9.760061
9.760308
9.760329
9.761231
9.762026
9.762366
9.762484
9.762538
9.762789
9.762943
9.763202
9.764078
9.764138
9.764152
9.764415
9.765129
9.765475
9.766103
9.766211
9.768217
9.768825
9.769062
9.769188
9.770164
9.771005
9.771465
9.771473
9.771777
9.772670
9.773791
9.774629
9.776407
9.776953
9.777601
9.777694
9.778115
9.780142
9.780276
9.780943
9.782689
9.782779
9.782933
9.783564
9.783599
9.783642
9.784267
9.784585
9.784975
9.785541
9.786158
9.786402
9.786731
9.787551
9.788241
9.788969
9.789147
9.789590
9.789620
9.789963
9.790132
9.790176
9.790947
9.791425
9.792577
9.792985
9.793561
9.793692
9.793760
9.794295
9.794604
9.796219
9.799647
9.800642
9.801705
9.801832
9.802102
9.802133
9.802608
9.802792
9.803074
9.803787
9.803952
9.804317
9.805165
9.806915
9.807235
9.807753
9.807794
9.807868
9.808225
9.808346
9.809711
9.811822
9.811886
9.811969
9.812110
9.815221
9.815278
9.816005
9.817658
9.817953
9.818695
9.819581
9.819633
9.819661
9.819998
9.820904
9.822477
9.822555
9.822969
9.824142
9.824431
9.824626
9.824758
9.825944
9.827364
9.827951
9.829149
9.829156
9.829479
9.830732
9.831134
9.831619
9.831792
9.831968
9.832019
9.832147
9.832224
9.833381
9.833429
9.833484
9.834981
9.835150
9.836772
9.837551
9.838056
9.838616
9.839704
9.840689
9.841053
9.841144
9.841907
9.842915
9.843009
9.843264
9.843290
9.844424
9.844434
9.844590
9.844612
9.845194
9.845906
9.846952
9.847971
9.848586
9.851126
9.851548
9.854822
9.854854
9.854893
9.855695
9.855945
9.856735
9.856814
9.858129
9.858648
9.858777
9.859031
9.861436
9.862391
9.862653
9.863480
9.866098
9.866995
9.867425
9.867661
9.867988
9.868684
9.868800
9.868905
9.869245
9.869730
9.869950
9.870125
9.870874
9.870921
9.871796
9.873131
9.874875
9.874889
9.875706
9.876865
9.877601
9.878457
9.880508
9.884643
9.884683
9.884717
9.884824
9.885458
9.885581
9.885683
9.885866
9.886446
9.886835
9.887100
9.887307
9.888430
9.889138
9.889729
9.890206
9.890516
9.891005
9.891009
9.891602
9.892250
9.893740
9.894119
9.894433
9.894500
9.894969
9.895929
9.896121
9.896714
9.896818
9.896845
9.897919
9.898114
9.898258
9.898401
9.898650
9.898696
9.898722
9.899306
9.899361
9.899407
9.899875
9.900850
9.901669
9.902361
9.903457
9.904048
9.904312
9.904373
9.904895
9.905225
9.905468
9.905738
9.905892
9.907696
9.909295
9.909849
9.910223
9.910698
9.912324
9.913304
9.913496
9.914215
9.914596
9.915132
9.915580
9.916251
9.916697
9.917577
9.918118
9.918478
9.918878
9.919431
9.919539
9.919620
9.920786
9.921086
9.921611
9.921944
9.922768
9.923532
9.925908
9.926007
9.926053
9.926192
9.927435
9.927963
9.928053
9.928146
9.929168
9.929945
9.930528
9.930734
9.931630
9.931969
9.932242
9.933720
9.934278
9.935091
9.935379
9.935429
9.935465
9.935987
9.936138
9.936226
9.936228
9.936237
9.936834
9.937170
9.937355
9.938174
9.938502
9.938874
9.938875
9.939110
9.939164
9.940100
9.940143
9.940532
9.940599
9.942708
9.943003
9.943032
9.943459
9.944038
9.945133
9.945781
9.945934
9.946285
9.946564
9.947382
9.948210
9.949101
9.949768
9.950697
9.950909
9.952322
9.952373
9.952635
9.953238
9.954400
9.955186
9.958926
9.959335
9.959337
9.960131
9.960688
9.960819
9.962224
9.963081
9.963507
9.963904
9.965750
9.966053
9.966258
9.967104
9.967112
9.967223
9.967835
9.969635
9.970255
9.970512
9.970518
9.971797
9.972336
9.972911
9.973243
9.973487
9.975286
9.975747
9.976880
9.977628
9.977999
9.978414
9.979013
9.979089
9.979232
9.979641
9.980313
9.981142
9.983802
9.983896
9.984233
9.985412
9.986053
9.986330
9.986468
9.986819
9.987249
9.987467
9.988699
9.988768
9.989086
9.990646
9.991161
9.991187
9.991535
9.992409
9.992420
9.992790
9.994422
9.994868
9.995015
9.995267
9.995527
9.995754
9.995829
9.995851
9.996971
9.997194
9.997315
9.997890
9.999823
10.000460
10.001486
10.001862
10.003281
10.004112
10.005715
10.005977
10.006383
10.006719
10.007409
10.007835
10.009490
10.010164
10.011515
10.011907
10.012428
10.013046
10.013521
10.013829
10.014985
10.015397
10.015482
10.016620
10.016730
10.016900
10.017180
10.018800
10.019450
10.020609
10.021059
10.021968
10.023369
10.023836
10.023892
10.024453
10.024515
10.024796
10.024946
10.025335
10.025394
10.026498
10.026913
10.027138
10.027537
10.028608
10.028662
10.028991
10.029543
10.030727
10.030740
10.031148
10.032069
10.032370
10.032414
10.032572
10.033156
10.036052
10.037654
10.037856
10.038048
10.038398
10.038586
10.041202
10.041699
10.042089
10.043714
10.044108
10.044286
10.044319
10.044656
10.044758
10.045337
10.045491
10.046112
10.046478
10.046642
10.047065
10.047126
10.047281
10.048253
10.049241
10.049344
10.049452
10.050244
10.051857
10.052498
10.052836
10.052891
10.053392
10.055353
10.056746
10.056845
10.057141
10.057958
10.058753
10.059028
10.059482
10.059879
10.059902
10.061722
10.062132
10.062224
10.062727
10.062807
10.066229
10.066653
10.066736
10.067083
10.067527
10.067767
10.067775
10.068853
10.068876
10.069069
10.069641
10.069654
10.070218
10.071364
10.072979
10.073703
10.074496
10.075061
10.075098
10.075408
10.075658
10.076533
10.078000
10.078224
10.078373
10.078480
10.079446
10.079536
10.079740
10.082100
10.082241
10.083154
10.083228
10.084618
10.085474
10.086278
10.086913
10.087139
10.087190
10.087202
10.087889
10.088504
10.088690
10.089176
10.089229
10.090978
10.091281
10.091776
10.093082
10.093716
10.096744
10.098187
10.098608
10.099346
10.099390
10.099486
10.099546
10.100403
10.100736
10.101893
10.101994
10.102855
10.103436
10.104232
10.104359
10.105054
10.105420
10.105707
10.107584
10.108303
10.108609
10.109233
10.109404
10.109529
10.110020
10.110340
10.111032
10.112528
10.113271
10.115197
10.115402
10.116627
10.117769
10.117929
10.119237
10.119739
10.121181
10.122144
10.122803
10.122940
10.122957
10.123003
10.123563
10.124350
10.124369
10.126158
10.126407
10.126694
10.126983
10.127120
10.127165
10.127681
10.127761
10.128136
10.128301
10.128350
10.128981
10.129801
10.130539
10.131579
10.131722
10.131793
10.132477
10.132799
10.133039
10.133467
10.133647
10.133922
10.135356
10.135807
10.135867
10.136213
10.136248
10.136284
10.136839
10.136917
10.137016
10.137481
10.137535
10.138071
10.138155
10.138707
10.139170
10.140447
10.140644
10.142023
10.142643
10.144565
10.145267
10.146390
10.148138
10.148242
10.148972
10.150188
10.151306
10.151366
10.151498
10.152132
10.152377
10.152473
10.152504
10.153749
10.153877
10.154600
10.154699
10.155743
10.156347
10.156500
10.157011
10.157448
10.157964
10.158049
10.158992
10.160210
10.160998
10.161099
10.161222
10.161350
10.161992
10.162086
10.162242
10.162427
10.163368
10.163580
10.164625
10.164997
10.165561
10.165752
10.166006
10.166160
10.166405
10.167817
10.168397
10.169132
10.169619
10.169827
10.171056
10.171473
10.171916
10.172144
10.173336
10.173712
10.174049
10.174204
10.174330
10.174350
10.174707
10.174708
10.176154
10.176336
10.176566
10.178628
10.178766
10.179600
10.180158
10.180496
10.181037
10.181471
10.182024
10.182058
10.183197
10.185888
10.185909
10.186524
10.186559
10.186647
10.187250
10.187615
10.187644
10.187731
10.188047
10.188379
10.188797
10.189262
10.189312
10.189359
10.190555
10.190955
10.192282
10.192796
10.192938
10.193859
10.193932
10.194284
10.195151
10.195817
10.196054
10.196292
10.197142
10.197198
10.197655
10.198392
10.201733
10.201789
10.202203
10.204485
10.204869
10.204972
10.205165
10.205280
10.205653
10.206525
10.206610
10.207256
10.207872
10.208075
10.208604
10.208969
10.209706
10.209964
10.211066
10.211753
10.211830
10.212798
10.213957
10.214072
10.214404
10.214564
10.215453
10.216029
10.217368
10.217652
10.218580
10.218703
10.218850
10.219095
10.219171
10.219234
10.219615
10.221487
10.221859
10.221951
10.221957
10.223248
10.224325
10.227806
10.228202
10.228827
10.228930
10.229911
10.230317
10.231574
10.232726
10.232866
10.233351
10.235237
10.235962
10.236171
10.236191
10.236922
10.237668
10.238958
10.239206
10.239928
10.240084
10.240573
10.241020
10.241203
10.241276
10.241576
10.242116
10.242557
10.243139
10.243206
10.244560
10.245121
10.245345
10.246158
10.246440
10.247159
10.248094
10.248173
10.248495
10.248919
10.249172
10.250170
10.250688
10.251512
10.251980
10.252174
10.252663
10.253248
10.253865
10.253963
10.254010
10.254598
10.254805
10.255598
10.255742
10.257184
10.257464
10.257510
10.258417
10.258683
10.258956
10.259006
10.259046
10.259112
10.259347
10.260981
10.261115
10.261306
10.261580
10.262112
10.262636
10.263988
10.264032
10.264259
10.264405
10.264440
10.265687
10.266036
10.267503
10.267923
10.268402
10.268699
10.268859
10.269204
10.269966
10.270441
10.271603
10.272383
10.272606
10.273634
10.273914
10.274198
10.274857
10.275236
10.275871
10.276973
10.277130
10.277522
10.277605
10.277800
10.278647
10.278688
10.279340
10.281152
10.282254
10.282449
10.282468
10.282522
10.282740
10.284404
10.284530
10.286249
10.287064
10.287514
10.287721
10.287991
10.288176
10.288802
10.289263
10.289440
10.289959
10.291040
10.291264
10.291394
10.292358
10.292803
10.295023
10.295314
10.295652
10.296332
10.296537
10.296570
10.296622
10.296838
10.296839
10.297171
10.297534
10.297802
10.298434
10.299144
10.300361
10.302363
10.302695
10.304074
10.304384
10.304776
10.305552
10.305569
10.306393
10.306529
10.307100
10.307572
10.308222
10.310479
10.310916
10.310947
10.312621
10.312900
10.313965
10.315415
10.315479
10.316475
10.316686
10.316881
10.317188
10.317522
10.317970
10.318050
10.319006
10.319290
10.319357
10.320014
10.320552
10.321747
10.321748
10.322082
10.322843
10.323189
10.323264
10.324434
10.324826
10.324932
10.325408
10.325838
10.325885
10.326161
10.326654
10.326763
10.327734
10.327974
10.329408
10.329693
10.330251
10.331296
10.331891
10.332388
10.334419
10.335361
10.336157
10.336282
10.337352
10.337896
10.338063
10.338516
10.339382
10.340415
10.340690
10.340977
10.341013
10.341631
10.341983
10.342215
10.342729
10.343617
10.344665
10.345149
10.346258
10.346428
10.346572
10.346965
10.347294
10.348395
10.348785
10.350819
10.351428
10.354081
10.354368
10.355048
10.355223
10.355834
10.356307
10.356439
10.357417
10.358114
10.358838
10.358857
10.359275
10.360142
10.360616
10.361795
10.362368
10.363691
10.364732
10.365271
10.365425
10.365509
10.365599
10.366320
10.366981
10.367262
10.367622
10.368802
10.369088
10.369664
10.369797
10.370107
10.370640
10.370748
10.371501
10.371505
10.371621
10.372520
10.372964
10.373408
10.373435
10.374596
10.375448
10.375543
10.375558
10.376059
10.377305
10.377365
10.378778
10.378994
10.379277
10.379629
10.379751
10.379865
10.379878
10.380291
10.382088
10.382193
10.383774
10.384391
10.385018
10.385327
10.385497
10.385782
10.386999
10.387526
10.389003
10.390221
10.392002
10.393491
10.394803
10.395048
10.395126
10.395465
10.395546
10.395683
10.395750
10.395913
10.398576
10.399052
10.400457
10.401361
10.402847
10.403303
10.403721
10.404304
10.404545
10.404731
10.405280
10.405827
10.406951
10.407028
10.407205
10.407852
10.408126
10.408361
10.409387
10.409454
10.409506
10.409507
10.411795
10.412324
10.412488
10.412824
10.412852
10.413895
10.415090
10.415104
10.415640
10.416597
10.416805
10.416839
10.418102
10.418220
10.419009
10.419039
10.420273
10.420820
10.421271
10.421840
10.422464
10.423059
10.424038
10.424440
10.425644
10.426076
10.426836
10.427507
10.427571
10.428009
10.428915
10.429709
10.430050
10.430278
10.430496
10.432323
10.433349
10.433993
10.435423
10.435738
10.436537
10.436629
10.436886
10.439026
10.439187
10.441045
10.441433
10.442317
10.442407
10.442455
10.442503
10.442618
10.443431
10.443716
10.444835
10.445814
10.446224
10.447222
10.447722
10.447723
10.449978
10.450554
10.451136
10.452649
10.453410
10.453499
10.454328
10.455372
10.455502
10.456462
10.456751
10.456874
10.458507
10.458746
10.460194
10.461149
10.461613
10.461882
10.462096
10.462551
10.463497
10.463847
10.464006
10.464228
10.464881
10.465106
10.465128
10.466500
10.466719
10.466824
10.467258
10.467605
10.468316
10.468829
10.468839
10.469178
10.469319
10.470563
10.471209
10.471506
10.472065
10.473444
10.474242
10.474971
10.475894
10.476256
10.476490
10.477099
10.477898
10.478967
10.480206
10.480232
10.480450
10.480743
10.481115
10.481334
10.481740
10.482374
10.482850
10.483942
10.486315
10.486345
10.486686
10.486830
10.486838
10.487873
10.489620
10.489873
10.490567
10.490832
10.491831
10.492887
10.492967
10.493129
10.493180
10.495252
10.495552
10.495634
10.495934
10.496374
10.496870
10.497006
10.497959
10.498482
10.499744
10.500741
10.501463
10.501598
10.501818
10.501949
10.501987
10.502481
10.502629
10.502991
10.503534
10.503556
10.504024
10.504135
10.504595
10.505511
10.505778
10.506230
10.507057
10.508665
10.509401
10.509906
10.511211
10.512143
10.512359
10.512597
10.515578
10.517147
10.517203
10.517655
10.517843
10.518193
10.518783
10.519877
10.519887
10.520908
10.521310
10.521790
10.522854
10.523541
10.523616
10.523826
10.524196
10.524282
10.524519
10.524567
10.524884
10.525062
10.525155
10.526051
10.527037
10.527471
10.528096
10.528783
10.528882
10.529574
10.530408
10.531041
10.532202
10.533368
10.534288
10.535118
10.537747
10.537832
10.538356
10.538643
10.540544
10.540784
10.541055
10.541989
10.542330
10.542331
10.542660
10.543620
10.544347
10.544381
10.545088
10.545535
10.545949
10.546935
10.547557
10.548888
10.549489
10.549931
10.550610
10.551169
10.552171
10.552887
10.554034
10.554063
10.556491
10.556711
10.556964
10.557759
10.558041
10.558278
10.558375
10.559054
10.559201
10.560919
10.561037
10.561457
10.562728
10.563843
10.564030
10.567407
10.568330
10.570018
10.570586
10.570698
10.571262
10.571453
10.572151
10.572897
10.573064
10.574011
10.574246
10.574344
10.575163
10.575170
10.575567
10.576291
10.576524
10.577380
10.579019
10.579293
10.580349
10.580762
10.581607
10.581640
10.581666
10.581950
10.582250
10.582953
10.583807
10.584951
10.586463
10.586647
10.586830
10.587105
10.587403
10.587590
10.588602
10.588890
10.589386
10.589389
10.591066
10.591522
10.592246
10.592299
10.592414
10.592561
10.592894
10.592943
10.593046
10.594281
10.594451
10.594842
10.595668
10.597362
10.597651
10.597723
10.597902
10.598901
10.599564
10.600009
10.601289
10.601403
10.601695
10.602383
10.602532
10.602580
10.603623
10.603635
10.604047
10.604446
10.604749
10.604953
10.605354
10.605374
10.605454
10.606295
10.606666
10.606840
10.607400
10.607979
10.609065
10.609121
10.609659
10.610067
10.610377
10.610825
10.611041
10.611777
10.612277
10.612340
10.612579
10.613118
10.613735
10.614081
10.614340
10.615351
10.615557
10.615575
10.615598
10.616993
10.617010
10.617151
10.617453
10.618216
10.618477
10.618931
10.619161
10.619339
10.620613
10.621332
10.621607
10.622057
10.622731
10.625850
10.626071
10.626527
10.628609
10.628842
10.630148
10.630298
10.630583
10.630666
10.631947
10.632082
10.632424
10.632460
10.632482
10.632891
10.633286
10.634806
10.635862
10.635933
10.636192
10.636914
10.637028
10.638552
10.640907
10.641471
10.641609
10.642154
10.642317
10.642425
10.643198
10.643309
10.644007
10.644650
10.645640
10.645802
10.647512
10.649608
10.651803
10.652139
10.653181
10.653979
10.655482
10.655956
10.656237
10.656312
10.657766
10.658418
10.658656
10.658763
10.659835
10.661484
10.661555
10.661691
10.662167
10.662358
10.662811
10.663731
10.665976
10.666114
10.666288
10.667516
10.669563
10.670192
10.670583
10.670629
10.670706
10.672414
10.674004
10.674148
10.674504
10.674626
10.674858
10.675816
10.676244
10.676594
10.676632
10.676654
10.676717
10.676869
10.677878
10.677879
10.678359
10.679346
10.679685
10.680467
10.681094
10.681391
10.682672
10.682755
10.682782
10.683446
10.684548
10.684694
10.686573
10.686847
10.686862
10.686891
10.687187
10.687224
10.687671
10.687895
10.688297
10.688427
10.689532
10.689845
10.690010
10.690428
10.691282
10.691759
10.691871
10.692016
10.692069
10.694530
10.694741
10.695411
10.696342
10.698447
10.699019
10.699099
10.699399
10.699461
10.700910
10.702260
10.702264
10.702950
10.705393
10.706024
10.706701
10.706804
10.708496
10.709338
10.709365
10.709980
10.710007
10.710095
10.711630
10.713200
10.713288
10.713319
10.714248
10.714308
10.714352
10.714459
10.714662
10.715766
10.715942
10.716552
10.717466
10.717692
10.718895
10.719258
10.719321
10.719388
10.719898
10.720587
10.720668
10.722530
10.723590
10.724324
10.724434
10.725289
10.725365
10.726095
10.726970
10.727010
10.727102
10.727423
10.728582
10.728939
10.730586
10.731146
10.731302
10.731595
10.732584
10.734155
10.734269
10.735791
10.735844
10.735944
10.737490
10.737564
10.738110
10.738161
10.738218
10.738342
10.738922
10.738939
10.739279
10.739946
10.740799
10.741113
10.742063
10.743188
10.743421
10.744473
10.744625
10.744738
10.745534
10.746981
10.747260
10.748260
10.748712
10.748847
10.750320
10.750939
10.751171
10.751707
10.753441
10.753762
10.754805
10.755056
10.755840
10.756260
10.756986
10.757053
10.758328
10.758351
10.758513
10.760333
10.760800
10.761524
10.761899
10.762609
10.763768
10.764033
10.765576
10.766070
10.766498
10.766887
10.767308
10.768203
10.768469
10.768795
10.769499
10.770158
10.770827
10.772020
10.772455
10.772595
10.773313
10.774048
10.774265
10.774475
10.776220
10.776323
10.777543
10.777709
10.777866
10.778399
10.778607
10.778632
10.780009
10.781772
10.782015
10.782099
10.782615
10.782698
10.783034
10.783314
10.783359
10.783387
10.783725
10.784446
10.785430
10.786742
10.787181
10.787868
10.788393
10.789462
10.789809
10.790259
10.790340
10.790683
10.791202
10.792262
10.793711
10.793858
10.793991
10.794304
10.794339
10.795457
10.795567
10.795896
10.796030
10.796706
10.797452
10.797495
10.799007
10.799824
10.800237
10.801023
10.802754
10.802898
10.803195
10.803325
10.803957
10.804176
10.805282
10.805442
10.806080
10.806422
10.808666
10.809056
10.809233
10.809296
10.811864
10.812276
10.812503
10.813813
10.815152
10.815382
10.815622
10.815690
10.816189
10.816255
10.816870
10.816980
10.817165
10.817585
10.818067
10.818740
10.819661
10.820274
10.820343
10.822126
10.822168
10.823162
10.823367
10.823439
10.823572
10.824056
10.824674
10.825097
10.825137
10.825269
10.825567
10.825636
10.826184
10.826529
10.826976
10.827808
10.828553
10.828699
10.829190
10.829332
10.829438
10.830830
10.831017
10.831628
10.832189
10.834074
10.834652
10.834755
10.836072
10.836534
10.836672
10.836900
10.838157
10.838474
10.840441
10.840739
10.840768
10.841125
10.841207
10.841369
10.841404
10.841732
10.842524
10.842849
10.843373
10.843992
10.844317
10.844453
10.845081
10.845222
10.845927
10.846691
10.847952
10.848669
10.850274
10.850909
10.851045
10.851643
10.851787
10.852065
10.852308
10.852925
10.853072
10.853226
10.854573
10.855195
10.856717
10.856721
10.857222
10.857280
10.857426
10.857676
10.857719
10.858690
10.859798
10.860441
10.861207
10.861217
10.861647
10.862194
10.862386
10.862434
10.862545
10.862622
10.863464
10.864480
10.865063
10.866528
10.866997
10.867161
10.867517
10.869004
10.869210
10.871597
10.871651
10.872447
10.872755
10.873018
10.873635
10.874713
10.874998
10.875028
10.876356
10.876615
10.877148
10.877195
10.877576
10.877680
10.878116
10.878758
10.880556
10.880922
10.881059
10.881469
10.881813
10.882102
10.883140
10.883282
10.883393
10.883488
10.884445
10.884555
10.885443
10.886224
10.886397
10.886449
10.886520
10.887622
10.888194
10.888226
10.888337
10.890860
10.890900
10.891093
10.891179
10.892936
10.893335
10.893504
10.894311
10.894405
10.894588
10.895378
10.896094
10.896498
10.896975
10.897601
10.898314
10.898339
10.898371
10.898723
10.898846
10.899158
10.899552
10.900133
10.900714
10.901499
10.902038
10.902994
10.903185
10.903247
10.903302
10.903306
10.904343
10.906391
10.906687
10.906851
10.907282
10.907390
10.908862
10.909085
10.909431
10.912370
10.913201
10.913371
10.914161
10.914597
10.915135
10.915559
10.915757
10.915801
10.915961
10.916033
10.916156
10.916486
10.916857
10.916931
10.918554
10.918625
10.919403
10.920966
10.921058
10.922281
10.922554
10.922850
10.922928
10.923112
10.923458
10.924176
10.924217
10.924343
10.924491
10.925373
10.927500
10.927723
10.927902
10.928142
10.928510
10.928595
10.928808
10.929859
10.929990
10.930318
10.931071
10.931143
10.931776
10.931856
10.933471
10.933725
10.934713
10.936330
10.937452
10.938331
10.938392
10.938520
10.939250
10.939411
10.940033
10.940396
10.941140
10.941159
10.941385
10.941864
10.941981
10.942362
10.942539
10.942843
10.944022
10.944546
10.944621
10.945637
10.946140
10.946334
10.946809
10.947537
10.949366
10.949379
10.949508
10.949582
10.949700
10.949801
10.949914
10.950002
10.950030
10.950200
10.950863
10.952810
10.954077
10.954394
10.955108
10.955931
10.956461
10.956953
10.957091
10.957154
10.957299
10.957849
10.958673
10.960068
10.963434
10.963550
10.966727
10.966785
10.967246
10.967485
10.968367
10.969022
10.969572
10.970003
10.970062
10.971162
10.971334
10.972483
10.972938
10.973087
10.973105
10.973790
10.973994
10.975878
10.975959
10.976003
10.977013
10.977063
10.978328
10.978627
10.980122
10.980877
10.982563
10.982717
10.983033
10.984032
10.984050
10.984158
10.985435
10.985608
10.986042
10.986054
10.986113
10.987038
10.987266
10.987797
10.988385
10.990665
10.990709
10.990893
10.990990
10.991365
10.991535
10.991620
10.991670
10.993205
10.993405
10.993561
10.994562
10.994766
10.995153
10.995316
10.995371
10.996419
10.996643
10.996707
10.997202
10.997438
10.997632
10.998203
10.998434
10.998513
10.999104
10.999302
10.999308
11.000293
11.000717
11.000868
11.001906
11.003814
11.005401
11.005469
11.005915
11.006454
11.007487
11.008439
11.008626
11.009078
11.010284
11.010495
11.010896
11.011417
11.011538
11.012321
11.012489
11.012615
11.012869
11.012930
11.013088
11.013188
11.013506
11.013968
11.014135
11.014217
11.014454
11.014464
11.015128
11.015311
11.015437
11.015670
11.016465
11.016940
11.017398
11.019485
11.020061
11.021483
11.021653
11.022530
11.022774
11.022838
11.023818
11.024394
11.024501
11.025391
11.026600
11.026819
11.027216
11.027273
11.027649
11.028959
11.030244
11.031291
11.031312
11.032190
11.032731
11.033033
11.033779
11.036318
11.036425
11.037248
11.037344
11.039040
11.040347
11.040856
11.041271
11.041876
11.042268
11.042786
11.043469
11.044154
11.045121
11.046418
11.047039
11.047506
11.047790
11.049074
11.049190
11.049434
11.049538
11.049627
11.049704
11.050027
11.050366
11.052347
11.052845
11.053314
11.053703
11.053868
11.054463
11.055514
11.055744
11.056901
11.059083
11.059676
11.059808
11.060421
11.060517
11.060718
11.061688
11.062002
11.062440
11.062561
11.062696
11.063068
11.063276
11.063613
11.064011
11.064269
11.064666
11.064792
11.065477
11.065719
11.066490
11.066607
11.067174
11.067391
11.067410
11.070870
11.071265
11.071341
11.071936
11.072285
11.073172
11.073983
11.074207
11.075052
11.075743
11.076003
11.076319
11.076546
11.076573
11.076598
11.077982
11.078363
11.078645
11.078746
11.078798
11.078979
11.079070
11.080554
11.080706
11.081066
11.081251
11.081956
11.082512
11.082599
11.083238
11.083365
11.083514
11.086452
11.086895
11.087077
11.087242
11.088003
11.088563
11.089119
11.089224
11.089985
11.090129
11.090434
11.090476
11.090659
11.090677
11.091410
11.091496
11.091556
11.091655
11.091657
11.091934
11.093351
11.094172
11.094419
11.095343
11.097597
11.098546
11.099219
11.100679
11.100841
11.100973
11.102401
11.105139
11.105256
11.105261
11.105316
11.105650
11.106101
11.106503
11.106679
11.107153
11.107180
11.107504
11.108569
11.108670
11.109528
11.110003
11.110323
11.110511
11.110734
11.111549
11.111679
11.111734
11.111938
11.112463
11.112673
11.112748
11.113437
11.113621
11.114841
11.115209
11.115252
11.115471
11.116245
11.116507
11.116743
11.116917
11.117402
11.117682
11.118623
11.119904
11.119953
11.120225
11.122024
11.122910
11.123464
11.123550
11.123698
11.124108
11.124431
11.125061
11.125259
11.125392
11.127314
11.127660
11.127938
11.128983
11.129224
11.129506
11.129975
11.131007
11.131601
11.131922
11.132327
11.132821
11.133027
11.134982
11.135887
11.137285
11.138991
11.140163
11.140890
11.141085
11.141328
11.141478
11.141651
11.142355
11.142863
11.143202
11.144674
11.144804
11.145522
11.145928
11.146275
11.146374
11.146381
11.146970
11.147374
11.148216
11.149006
11.149144
11.149856
11.151290
11.152101
11.152480
11.153395
11.155655
11.156530
11.158265
11.158743
11.158990
11.159109
11.159115
11.160183
11.160481
11.160839
11.161715
11.162099
11.162191
11.163493
11.163588
11.164088
11.164124
11.164188
11.164333
11.166188
11.166289
11.166362
11.167139
11.167222
11.167295
11.167740
11.167741
11.168588
11.168726
11.169122
11.170099
11.170624
11.171487
11.171901
11.173184
11.173837
11.174407
11.174473
11.174626
11.174817
11.174821
11.175012
11.175407
11.176380
11.176885
11.177640
11.180500
11.180686
11.181323
11.181684
11.183326
11.183571
11.184782
11.184906
11.185182
11.187137
11.188762
11.189129
11.190014
11.191848
11.191858
11.191995
11.192206
11.192627
11.193295
11.193490
11.193520
11.193703
11.193767
11.194268
11.194532
11.195209
11.195305
11.195455
11.201015
11.201328
11.201581
11.203315
11.203743
11.203774
11.204253
11.204423
11.204479
11.204830
11.205188
11.205464
11.206140
11.206942
11.207290
11.207642
11.207703
11.207705
11.207736
11.208840
11.209338
11.209834
11.209915
11.210031
11.210272
11.210408
11.211585
11.212796
11.212904
11.213215
11.213505
11.213569
11.213795
11.214727
11.216201
11.217056
11.217226
11.217691
11.218294
11.218436
11.219045
11.219642
11.219754
11.220229
11.221527
11.221581
11.223361
11.223753
11.223978
11.224312
11.224527
11.224540
11.225004
11.225187
11.225211
11.225732
11.226078
11.226125
11.226626
11.226839
11.227940
11.228524
11.229891
11.230061
11.230202
11.231041
11.231155
11.232268
11.233182
11.233811
11.233970
11.235354
11.236538
11.238242
11.238836
11.238871
11.239729
11.240046
11.240420
11.241171
11.241471
11.241567
11.242658
11.243433
11.244042
11.245410
11.245935
11.246287
11.246983
11.247077
11.247332
11.247565
11.248283
11.249346
11.249807
11.251219
11.252044
11.252141
11.252745
11.254113
11.254497
11.254692
11.255853
11.256188
11.258451
11.258524
11.258580
11.259022
11.259999
11.260112
11.260355
11.260616
11.261360
11.261487
11.261824
11.262307
11.262449
11.263377
11.264625
11.266315
11.266847
11.267130
11.268286
11.269034
11.270323
11.271681
11.271715
11.271888
11.272566
11.273565
11.273840
11.274227
11.274534
11.275162
11.276602
11.276653
11.277851
11.279467
11.279981
11.280053
11.280833
11.282009
11.282395
11.283378
11.284264
11.284376
11.284597
11.284702
11.284769
11.284865
11.284866
11.285173
11.285191
11.285242
11.285708
11.285882
11.286678
11.286937
11.287153
11.287483
11.287518
11.287976
11.288149
11.289407
11.290007
11.290315
11.291053
11.292220
11.292288
11.292317
11.292803
11.293487
11.295048
11.295228
11.295711
11.296713
11.296730
11.297266
11.297658
11.297922
11.298044
11.298149
11.298561
11.298631
11.299371
11.299725
11.301731
11.301980
11.302362
11.303020
11.304497
11.305284
11.306013
11.306691
11.307421
11.307557
11.308006
11.308233
11.308691
11.308837
11.310323
11.310695
11.310887
11.310918
11.311348
11.312674
11.312906
11.313570
11.313703
11.313797
11.315033
11.315056
11.315445
11.315890
11.316145
11.316267
11.316582
11.316740
11.317844
11.318145
11.318533
11.319964
11.320033
11.320094
11.320172
11.320237
11.320887
11.321344
11.322441
11.322485
11.322608
11.322610
11.322769
11.323231
11.323397
11.323914
11.324666
11.324679
11.325676
11.325697
11.325940
11.326125
11.326809
11.328046
11.329000
11.329858
11.331131
11.333699
11.333727
11.334290
11.334589
11.334716
11.334843
11.335267
11.335584
11.336457
11.336512
11.337385
11.337403
11.337822
11.338707
11.339338
11.339550
11.339960
11.340008
11.340349
11.340777
11.341017
11.341226
11.341495
11.342554
11.342674
11.343041
11.343417
11.343635
11.344024
11.344060
11.344219
11.345719
11.346960
11.347204
11.347486
11.347965
11.348205
11.348560
11.349240
11.349533
11.349657
11.349661
11.349891
11.350274
11.350428
11.350519
11.350878
11.351526
11.351928
11.352741
11.353988
11.354339
11.354509
11.354510
11.354977
11.355161
11.355194
11.356030
11.356048
11.356749
11.357224
11.357318
11.357357
11.357524
11.357668
11.358972
11.359942
11.360378
11.360445
11.361580
11.361662
11.362819
11.363078
11.363229
11.363290
11.364908
11.364989
11.365306
11.366343
11.367415
11.368181
11.368241
11.368501
11.369302
11.369931
11.370036
11.370839
11.371156
11.373124
11.373865
11.374298
11.374413
11.374575
11.374622
11.374772
11.374837
11.375142
11.375911
11.378104
11.378563
11.379060
11.379951
11.380483
11.380762
11.381158
11.382447
11.382795
11.382843
11.384374
11.384634
11.385141
11.385558
11.386066
11.386151
11.386243
11.387284
11.387650
11.387686
11.387770
11.390766
11.392300
11.392451
11.393783
11.394407
11.394775
11.395031
11.395122
11.395125
11.395332
11.395709
11.396049
11.396275
11.396750
11.396797
11.397267
11.397294
11.397538
11.398389
11.398695
11.398745
11.400133
11.400147
11.401023
11.401811
11.402448
11.402885
11.404916
11.405825
11.405851
11.406402
11.407116
11.407611
11.408262
11.408438
11.408475
11.408840
11.408889
11.409293
11.409716
11.410600
11.411632
11.411686
11.411696
11.411932
11.413584
11.413659
11.413712
11.415216
11.415267
11.416163
11.416647
11.416791
11.417282
11.417421
11.418056
11.418365
11.419802
11.420979
11.421007
11.421035
11.421891
11.422409
11.422409
11.423419
11.423765
11.424157
11.424281
11.424431
11.424595
11.424927
11.425494
11.425861
11.426116
11.426162
11.426220
11.426507
11.426715
11.427278
11.427418
11.428007
11.428507
11.428803
11.429107
11.429319
11.429620
11.430035
11.431031
11.431375
11.431493
11.432223
11.432814
11.433315
11.433666
11.433894
11.434463
11.434674
11.435236
11.435492
11.435589
11.435612
11.435881
11.436275
11.436742
11.436833
11.437184
11.437517
11.437773
11.438093
11.438346
11.438706
11.439017
11.439357
11.439606
11.439610
11.440083
11.440674
11.440798
11.440952
11.442171
11.442340
11.443200
11.443222
11.443649
11.443693
11.443831
11.443858
11.444070
11.444431
11.444700
11.446042
11.447398
11.447751
11.448956
11.449106
11.449768
11.450711
11.451054
11.451397
11.451437
11.451729
11.452029
11.452221
11.453277
11.453485
11.453553
11.455835
11.456680
11.456716
11.457367
11.457996
11.458464
11.458813
11.458956
11.459021
11.459624
11.459699
11.459783
11.461105
11.462426
11.462753
11.462859
11.463193
11.463871
11.465424
11.465528
11.465531
11.466512
11.466524
11.466558
11.466924
11.467221
11.468105
11.471052
11.471344
11.471397
11.472136
11.472522
11.472725
11.472842
11.473435
11.473716
11.476035
11.478129
11.478981
11.481781
11.481946
11.481998
11.482279
11.482307
11.483209
11.484506
11.485928
11.486767
11.487358
11.487731
11.488023
11.488634
11.488781
11.489061
11.489605
11.489651
11.489662
11.490622
11.490647
11.491383
11.491827
11.492404
11.492553
11.492779
11.492976
11.493340
11.493742
11.494132
11.494391
11.495123
11.495693
11.495721
11.496149
11.496503
11.496587
11.496617
11.497802
11.498084
11.498393
11.498462
11.499368
11.499633
11.500839
11.500855
11.500907
11.501272
11.501877
11.502296
11.502350
11.502786
11.502837
11.503992
11.504969
11.505312
11.505765
11.506306
11.506902
11.507625
11.507641
11.507745
11.507823
11.509169
11.509553
11.509679
11.509951
11.509959
11.510313
11.510829
11.511932
11.512345
11.512609
11.512750
11.512815
11.512968
11.513033
11.513092
11.513818
11.514513
11.514833
11.516673
11.517075
11.517361
11.518033
11.518315
11.519676
11.519872
11.521022
11.521043
11.522361
11.522609
11.523080
11.524610
11.525477
11.525780
11.526014
11.527177
11.527965
11.527968
11.528264
11.528515
11.529341
11.529377
11.529907
11.530628
11.530683
11.530799
11.531004
11.531245
11.531930
11.532971
11.532978
11.533205
11.533586
11.534956
11.535467
11.535688
11.535730
11.536120
11.536488
11.536614
11.537944
11.538353
11.538746
11.539815
11.540024
11.540506
11.541043
11.541398
11.542057
11.542477
11.542603
11.542854
11.543232
11.544005
11.544109
11.544203
11.544342
11.545018
11.545149
11.546775
11.549270
11.549388
11.549608
11.549911
11.550344
11.550617
11.550717
11.552019
11.552625
11.552963
11.553110
11.554417
11.554500
11.554711
11.555239
11.555899
11.556045
11.556084
11.558176
11.558349
11.558809
11.558966
11.561131
11.561922
11.561996
11.562117
11.562840
11.563174
11.563783
11.564767
11.566511
11.566785
11.567895
11.568328
11.568821
11.569121
11.569524
11.569569
11.570137
11.570839
11.572169
11.572244
11.572813
11.575648
11.575980
11.577985
11.578808
11.580907
11.581233
11.581931
11.583808
11.584162
11.584352
11.584598
11.584932
11.585825
11.586775
11.587075
11.587317
11.587380
11.587663
11.588066
11.588191
11.588576
11.588684
11.589185
11.589808
11.590434
11.590508
11.591830
11.591991
11.592142
11.593745
11.593768
11.594900
11.594926
11.594951
11.595366
11.595584
11.595745
11.596171
11.596331
11.596405
11.596771
11.599288
11.600152
11.600173
11.600418
11.601884
11.602518
11.602755
11.603703
11.604001
11.604173
11.604829
11.605307
11.606209
11.607106
11.607379
11.608358
11.609335
11.610058
11.610349
11.610728
11.611156
11.611611
11.611931
11.614033
11.614085
11.614160
11.614818
11.615306
11.615615
11.615825
11.616363
11.617051
11.617069
11.617156
11.617211
11.618729
11.618752
11.618853
11.619218
11.619412
11.619988
11.620285
11.620328
11.620661
11.620779
11.622014
11.622055
11.622141
11.622823
11.623185
11.623215
11.623535
11.623608
11.624371
11.624467
11.624718
11.625907
11.625953
11.626300
11.626687
11.627035
11.627109
11.627291
11.627633
11.627791
11.629345
11.629447
11.629757
11.629985
11.630033
11.631490
11.631677
11.631738
11.632177
11.632457
11.632893
11.633144
11.633547
11.633930
11.634232
11.634482
11.634895
11.635378
11.636187
11.636218
11.636372
11.636971
11.637117
11.637718
11.637818
11.638649
11.638837
11.638917
11.639220
11.639477
11.641455
11.642565
11.642685
11.643915
11.644176
11.644408
11.644859
11.646052
11.646757
11.647386
11.647577
11.647962
11.648292
11.648382
11.649233
11.649546
11.649700
11.649745
11.650881
11.651562
11.651642
11.651890
11.653114
11.655938
11.656596
11.659397
11.659471
11.660122
11.660568
11.660695
11.661195
11.661622
11.662139
11.663403
11.663590
11.664686
11.665151
11.665423
11.665710
11.666149
11.666445
11.666586
11.667077
11.667572
11.667997
11.668108
11.668649
11.668762
11.669214
11.669649
11.670172
11.670180
11.670326
11.671676
11.671970
11.672344
11.673149
11.673333
11.673426
11.673795
11.673947
11.674929
11.676011
11.676327
11.676732
11.678260
11.678692
11.679079
11.679145
11.679441
11.680375
11.681334
11.681860
11.682420
11.682508
11.684032
11.684209
11.684926
11.686225
11.687687
11.687718
11.688021
11.688692
11.690527
11.690881
11.691186
11.691401
11.691862
11.692337
11.692589
11.692595
11.693494
11.694519
11.695140
11.695897
11.696964
11.697048
11.697643
11.698238
11.699037
11.699194
11.699403
11.700248
11.701516
11.702069
11.702370
11.702591
11.702673
11.703778
11.704650
11.705607
11.705772
11.705974
11.706173
11.706349
11.706452
11.706567
11.708559
11.709789
11.711745
11.711969
11.713722
11.713788
11.714525
11.715062
11.716335
11.716712
11.717107
11.717313
11.717335
11.718052
11.719166
11.720050
11.720753
11.720890
11.721189
11.721387
11.722269
11.722589
11.722816
11.723201
11.724633
11.724661
11.724871
11.724961
11.725017
11.725257
11.726075
11.726770
11.726851
11.726994
11.728243
11.729142
11.729815
11.730868
11.731340
11.731802
11.732931
11.735327
11.735530
11.736650
11.737851
11.737881
11.738401
11.739516
11.739567
11.739654
11.740598
11.740681
11.741112
11.741208
11.741364
11.741676
11.742205
11.742426
11.743575
11.744050
11.744384
11.744394
11.745007
11.745461
11.746095
11.746372
11.746432
11.746485
11.747117
11.747687
11.748835
11.749753
11.751411
11.751999
11.752236
11.752337
11.752554
11.752798
11.753183
11.754039
11.754449
11.754925
11.755016
11.755513
11.755709
11.756546
11.756884
11.757805
11.757897
11.758314
11.759252
11.759669
11.759770
11.760063
11.760552
11.760720
11.760792
11.760872
11.761964
11.762398
11.763349
11.764510
11.765313
11.765748
11.766344
11.768045
11.769951
11.771108
11.771622
11.771992
11.774036
11.774596
11.776100
11.777295
11.777667
11.777899
11.778620
11.778733
11.779202
11.779356
11.779582
11.780297
11.780824
11.782219
11.782258
11.784098
11.784492
11.785972
11.786772
11.787505
11.787617
11.788716
11.789025
11.789184
11.790599
11.791103
11.791513
11.793154
11.793202
11.793857
11.793976
11.794740
11.796667
11.796972
11.797675
11.798184
11.798714
11.800247
11.800521
11.800891
11.801902
11.801946
11.802246
11.802877
11.803115
11.803120
11.803521
11.803666
11.804440
11.804644
11.805397
11.805453
11.806131
11.807584
11.807680
11.807955
11.808166
11.808213
11.808779
11.808935
11.808963
11.811197
11.811197
11.811897
11.812820
11.813357
11.814115
11.814448
11.814936
11.816995
11.818246
11.819487
11.819533
11.819601
11.819960
11.820804
11.821060
11.821439
11.821686
11.822034
11.822797
11.823597
11.823705
11.824473
11.825007
11.825817
11.826517
11.826837
11.826930
11.827163
11.828259
11.828932
11.829423
11.829701
11.829814
11.830449
11.830524
11.830597
11.830665
11.830770
11.832184
11.832219
11.832625
11.833274
11.833363
11.833517
11.833640
11.835403
11.835544
11.835687
11.837168
11.837231
11.837355
11.837772
11.837835
11.838396
11.838523
11.839471
11.839530
11.839862
11.839957
11.840659
11.841017
11.841183
11.841404
11.842237
11.843297
11.843982
11.844110
11.844172
11.844773
11.845343
11.845582
11.846612
11.846904
11.847230
11.847976
11.848101
11.848373
11.848528
11.849076
11.849593
11.849704
11.849944
11.850272
11.850467
11.850647
11.850711
11.851891
11.852010
11.852546
11.852721
11.853081
11.853582
11.854044
11.854633
11.855050
11.855299
11.855441
11.856642
11.856646
11.856964
11.857031
11.857958
11.858977
11.859148
11.860548
11.860691
11.861195
11.861649
11.862606
11.862957
11.863053
11.863936
11.864580
11.864614
11.865106
11.866018
11.866435
11.866905
11.866944
11.867025
11.868707
11.868841
11.868957
11.870916
11.871246
11.872541
11.872690
11.873117
11.873400
11.873635
11.874140
11.875285
11.875851
11.876971
11.877056
11.878377
11.878396
11.878417
11.880229
11.880239
11.883510
11.883665
11.884559
11.885455
11.885525
11.886053
11.886485
11.887028
11.887092
11.887290
11.888072
11.888126
11.888815
11.888991
11.889716
11.890030
11.890523
11.890931
11.891169
11.891329
11.894389
11.894614
11.895602
11.896137
11.896864
11.897069
11.897656
11.897786
11.899608
11.900705
11.901039
11.901082
11.901268
11.901527
11.901596
11.902668
11.903301
11.903961
11.904691
11.906128
11.906545
11.906693
11.906821
11.907173
11.907275
11.908269
11.909018
11.909124
11.909771
11.910183
11.910603
11.910924
11.911371
11.912196
11.913533
11.914039
11.914655
11.915368
11.915827
11.917288
11.917900
11.918115
11.919288
11.920508
11.920792
11.922069
11.922223
11.922246
11.922763
11.923040
11.923084
11.923213
11.923264
11.923295
11.923456
11.923529
11.924024
11.924155
11.924165
11.924750
11.925236
11.925632
11.925947
11.926123
11.926372
11.926666
11.927303
11.927927
11.928047
11.928664
11.929521
11.929905
11.930952
11.932187
11.932684
11.933086
11.933467
11.933800
11.933861
11.934618
11.934774
11.935752
11.935784
11.936058
11.937454
11.937789
11.937865
11.938040
11.939086
11.939171
11.939395
11.939892
11.940690
11.940823
11.941071
11.941167
11.941558
11.942935
11.943017
11.943330
11.943803
11.944499
11.944623
11.944712
11.945250
11.945252
11.946884
11.947206
11.947242
11.947249
11.947847
11.948532
11.950336
11.950414
11.951350
11.951488
11.951578
11.951845
11.952228
11.952644
11.953067
11.953319
11.953929
11.954507
11.954711
11.954785
11.955160
11.955966
11.956701
11.956729
11.957862
11.958919
11.959156
11.960935
11.961015
11.961854
11.962007
11.962335
11.964220
11.964892
11.965453
11.965848
11.966007
11.967133
11.967780
11.968384
11.968419
11.968603
11.969253
11.971719
11.971757
11.972025
11.972528
11.972989
11.973160
11.973585
11.973599
11.974271
11.974443
11.974736
11.974816
11.977133
11.977941
11.980744
11.982254
11.982502
11.983510
11.983743
11.986131
11.987124
11.987315
11.987521
11.988039
11.988044
11.988233
11.988438
11.988502
11.988801
11.988879
11.989222
11.989931
11.990103
11.990127
11.990138
11.990408
11.990448
11.991649
11.992199
11.992426
11.992821
11.992899
11.992929
11.994335
11.994576
11.994750
11.994946
11.996159
11.996668
11.997199
11.997332
11.997516
11.997596
11.998554
11.999811
12.001972
12.003466
12.003917
12.004114
12.004144
12.004795
12.005164
12.006218
12.006536
12.006585
12.006968
12.007047
12.007101
12.007946
12.008030
12.008515
12.008666
12.009752
12.010891
12.011779
12.011874
12.011948
12.012209
12.012240
12.012446
12.012888
12.013137
12.013750
12.013756
12.013833
12.014045
12.016174
12.017019
12.017407
12.017410
12.018194
12.018580
12.018608
12.019459
12.019522
12.019572
12.019877
12.022566
12.023021
12.023795
12.024249
12.024445
12.024797
12.025163
12.025641
12.025949
12.027431
12.027436
12.028234
12.028447
12.028519
12.028676
12.028846
12.028986
12.029300
12.029611
12.029780
12.029923
12.029973
12.030081
12.030402
12.030673
12.030682
12.031463
12.031463
12.032612
12.033038
12.034096
12.034475
12.035966
12.036844
12.037581
12.038827
12.039859
12.040552
12.040715
12.041137
12.042183
12.042609
12.042828
12.043490
12.043941
12.044762
12.046163
12.046351
12.046541
12.046991
12.047269
12.048209
12.048837
12.048867
12.048883
12.050447
12.050541
12.051042
12.051089
12.051151
12.051280
12.052806
12.052873
12.053308
12.053530
12.053557
12.053705
12.054077
12.054156
12.054483
12.054545
12.054737
12.054931
12.055141
12.055358
12.055378
12.055530
12.055592
12.056433
12.057557
12.057837
12.058066
12.059180
12.059467
12.060370
12.060741
12.060896
12.061217
12.061605
12.063174
12.063572
12.063584
12.064833
12.064982
12.065148
12.065273
12.065467
12.065628
12.065784
12.065827
12.066175
12.066231
12.066483
12.068038
12.068879
12.068884
12.070304
12.070876
12.071379
12.072072
12.072525
12.074149
12.074380
12.074435
12.074689
12.074808
12.075145
12.075692
12.076765
12.077107
12.077402
12.077550
12.078515
12.078715
12.079357
12.080880
12.081037
12.081639
12.082513
12.082902
12.084210
12.084371
12.084831
12.085254
12.085325
12.085508
12.086303
12.086680
12.087606
12.088340
12.088350
12.089193
12.092144
12.093876
12.094212
12.094713
12.094962
12.094970
12.095481
12.095718
12.096558
12.096954
12.097204
12.097212
12.097854
12.097982
12.098204
12.098373
12.098389
12.099134
12.099410
12.099860
12.100189
12.101199
12.101317
12.101550
12.101580
12.101602
12.101733
12.102084
12.102408
12.103531
12.104592
12.104629
12.104957
12.105559
12.105746
12.105951
12.106676
12.107128
12.107770
12.108109
12.110290
12.110416
12.111359
12.111461
12.111585
12.111673
12.111988
12.112787
12.112924
12.113280
12.113324
12.113697
12.113708
12.113746
12.113795
12.114919
12.115889
12.116187
12.116600
12.116938
12.117282
12.117366
12.117495
12.117595
12.118003
12.118425
12.119061
12.120089
12.120229
12.120322
12.120481
12.121443
12.121719
12.122307
12.124728
12.124932
12.125102
12.125304
12.125840
12.126283
12.126372
12.127118
12.128355
12.128836
12.129271
12.129463
12.129491
12.129997
12.130006
12.132135
12.132211
12.132946
12.135363
12.135537
12.135626
12.136010
12.136500
12.136644
12.136904
12.137101
12.137326
12.137757
12.137908
12.138570
12.139478
12.139571
12.139845
12.140117
12.140517
12.142687
12.142781
12.143382
12.144679
12.145956
12.146083
12.146481
12.147404
12.147490
12.148252
12.150082
12.150096
12.151029
12.151222
12.151272
12.151372
12.151806
12.151967
12.152463
12.152973
12.153655
12.153717
12.154226
12.154651
12.156236
12.156315
12.156634
12.156688
12.157653
12.157820
12.158177
12.158894
12.159588
12.160890
12.161053
12.161214
12.161336
12.162198
12.163186
12.163247
12.163297
12.163775
12.163978
12.164661
12.165745
12.166494
12.166714
12.167240
12.168182
12.168354
12.168605
12.169573
12.169585
12.169648
12.169700
12.170538
12.170766
12.170973
12.172053
12.173786
12.173832
12.173969
12.174013
12.174998
12.175819
12.175950
12.176966
12.177880
12.177903
12.179055
12.179116
12.179451
12.179531
12.179733
12.180359
12.181057
12.181457
12.181476
12.181968
12.182672
12.183034
12.183844
12.184181
12.185611
12.186063
12.187139
12.188453
12.188808
12.189827
12.190438
12.190516
12.190982
12.191094
12.191123
12.191992
12.192389
12.192441
12.193652
12.194830
12.194969
12.196362
12.196879
12.197569
12.197875
12.198563
12.199233
12.199776
12.199786
12.200073
12.201361
12.201787
12.202999
12.203065
12.203482
12.204250
12.204410
12.204524
12.204637
12.205398
12.206772
12.207201
12.207267
12.207301
12.207990
12.208414
12.208603
12.208663
12.209714
12.211884
12.212264
12.212447
12.212663
12.213411
12.213653
12.213790
12.213934
12.214756
12.215029
12.216341
12.216695
12.216971
12.217101
12.217524
12.217583
12.217774
12.217802
12.217980
12.218050
12.219104
12.219320
12.220394
12.220658
12.221465
12.221551
12.222182
12.222237
12.222608
12.223409
12.223605
12.224178
12.224241
12.224504
12.224568
12.224952
12.225298
12.227122
12.227590
12.228487
12.228556
12.228799
12.229252
12.230914
12.231048
12.231134
12.231195
12.231979
12.233097
12.233187
12.233827
12.234434
12.234832
12.235072
12.236194
12.236899
12.237432
12.238138
12.238704
12.239080
12.239188
12.239245
12.239421
12.240624
12.240758
12.242776
12.243069
12.243835
12.244049
12.244262
12.245507
12.245572
12.246455
12.246624
12.247029
12.247082
12.247863
12.249452
12.250284
12.250312
12.250405
12.250916
12.250971
12.251328
12.252052
12.252652
12.253112
12.253131
12.253304
12.254484
12.254552
12.254944
12.254952
12.258197
12.258524
12.258826
12.258965
12.259027
12.260022
12.260176
12.260179
12.260541
12.260853
12.260865
12.261023
12.261428
12.261484
12.261586
12.262861
12.263155
12.263873
12.265232
12.265252
12.266371
12.266549
12.266566
12.267431
12.267935
12.268154
12.268265
12.268652
12.269039
12.269203
12.269534
12.269719
12.270501
12.270770
12.271204
12.272216
12.272684
12.273301
12.274254
12.274483
12.274666
12.275387
12.275873
12.276001
12.276192
12.276490
12.278537
12.279052
12.279781
12.280028
12.280328
12.280667
12.280784
12.281402
12.281495
12.282379
12.283196
12.283920
12.284185
12.285139
12.285765
12.285800
12.286191
12.286426
12.286631
12.287173
12.288068
12.288479
12.288576
12.288857
12.289596
12.290884
12.291004
12.291195
12.291305
12.291332
12.291630
12.291740
12.292151
12.292550
12.294247
12.294404
12.294596
12.298148
12.299475
12.299894
12.301005
12.302608
12.302687
12.302909
12.303676
12.303926
12.304465
12.304556
12.304646
12.304945
12.305191
12.308335
12.308595
12.309694
12.310135
12.310346
12.310389
12.310500
12.310720
12.310878
12.311407
12.311591
12.311629
12.311979
12.312373
12.312423
12.314142
12.316465
12.316608
12.316679
12.316958
12.316992
12.317413
12.317798
12.318914
12.319331
12.319474
12.322540
12.324281
12.324818
12.325052
12.325470
12.326391
12.327060
12.327454
12.327524
12.327619
12.330035
12.331427
12.332019
12.332032
12.332215
12.332526
12.332925
12.333522
12.334193
12.334357
12.335767
12.336160
12.336734
12.337160
12.337413
12.337455
12.338007
12.338258
12.338546
12.338707
12.339149
12.339306
12.340759
12.341012
12.341538
12.341595
12.341772
12.342226
12.342443
12.342587
12.342918
12.344025
12.345186
12.346043
12.348328
12.348748
12.349035
12.349236
12.349346
12.349482
12.350141
12.351047
12.351988
12.352141
12.352159
12.352216
12.353550
12.353680
12.353832
12.354055
12.354433
12.354445
12.354667
12.355040
12.355175
12.355412
12.355800
12.356041
12.356053
12.356250
12.357550
12.357555
12.357946
12.357995
12.358278
12.358409
12.358849
12.358856
12.359036
12.359939
12.360396
12.360563
12.360937
12.362340
12.362600
12.362647
12.362682
12.363301
12.364785
12.364891
12.365207
12.365535
12.365543
12.366459
12.366672
12.366707
12.367766
12.368712
12.370835
12.370895
12.370958
12.371118
12.371233
12.371803
12.373593
12.375114
12.375889
12.375950
12.376246
12.376463
12.378139
12.378179
12.378272
12.378759
12.379328
12.380287
12.380619
12.380882
12.381548
12.381659
12.382242
12.382291
12.382872
12.383071
12.383929
12.384131
12.384518
12.384688
12.384730
12.385213
12.386188
12.386603
12.388714
12.389146
12.389174
12.389953
12.390355
12.391499
12.392075
12.392126
12.392282
12.394175
12.395754
12.396011
12.397377
12.397540
12.399329
12.399824
12.400243
12.400693
12.400694
12.400724
12.401157
12.404153
12.404638
12.404748
12.406015
12.406358
12.406603
12.406794
12.407666
12.407691
12.407745
12.408165
12.408338
12.408995
12.409007
12.409139
12.409881
12.410359
12.410475
12.411002
12.411110
12.411235
12.411929
12.412057
12.413499
12.413701
12.413708
12.413792
12.413838
12.413857
12.414935
12.415938
12.416035
12.416144
12.416904
12.417028
12.417140
12.418182
12.418520
12.418531
12.419177
12.419607
12.419743
12.419785
12.419971
12.420703
12.420875
12.421383
12.422266
12.422484
12.422550
12.423216
12.423296
12.423333
12.423491
12.423729
12.424068
12.424267
12.424713
12.424833
12.426419
12.426434
12.427491
12.427518
12.427715
12.428752
12.430011
12.430013
12.430088
12.430255
12.430628
12.430898
12.431673
12.431842
12.432118
12.433190
12.433439
12.434054
12.434192
12.434532
12.435404
12.436109
12.436577
12.436797
12.436858
12.437247
12.437638
12.438371
12.438548
12.438583
12.440886
12.441093
12.441607
12.442108
12.442955
12.443249
12.443302
12.444311
12.444494
12.444714
12.445096
12.445415
12.445633
12.446162
12.446732
12.446804
12.448215
12.449334
12.449629
12.450039
12.450816
12.451126
12.451299
12.451606
12.452057
12.452523
12.453633
12.455004
12.455426
12.455444
12.455792
12.455921
12.456434
12.457025
12.457040
12.457255
12.457256
12.457362
12.457403
12.457703
12.458124
12.459635
12.460570
12.460682
12.460682
12.461746
12.461902
12.462593
12.462691
12.463961
12.464105
12.464383
12.464697
12.465104
12.465329
12.465545
12.465799
12.465986
12.466048
12.466089
12.466409
12.467170
12.467219
12.467883
12.468075
12.469347
12.470343
12.470951
12.471112
12.472236
12.472254
12.473859
12.473899
12.474252
12.474663
12.475302
12.476597
12.476821
12.477040
12.477361
12.477720
12.477981
12.478198
12.478249
12.478328
12.478930
12.479052
12.480607
12.481355
12.481682
12.481773
12.482447
12.483114
12.483672
12.483727
12.484048
12.484081
12.484601
12.484959
12.485377
12.485807
12.485867
12.486040
12.486475
12.486919
12.486996
12.487367
12.487639
12.488648
12.488675
12.489470
12.489731
12.489805
12.490268
12.490271
12.490498
12.490709
12.491845
12.491880
12.492276
12.492325
12.492646
12.492968
12.493288
12.493731
12.493950
12.494415
12.495678
12.495725
12.496245
12.496625
12.497135
12.497255
12.497723
12.499423
12.499905
12.500115
12.500849
12.501380
12.502823
12.504524
12.504969
12.506052
12.506400
12.506533
12.507327
12.508203
12.508562
12.509932
12.510332
12.510739
12.510795
12.511282
12.511316
12.512354
12.513167
12.513304
12.514250
12.514821
12.514939
12.515723
12.516638
12.516735
12.516951
12.517105
12.517159
12.517795
12.517954
12.518054
12.518078
12.519257
12.520761
12.522967
12.523341
12.524101
12.524316
12.525338
12.525867
12.525905
12.525937
12.526061
12.528820
12.529108
12.529720
12.530842
12.531570
12.531731
12.531756
12.531831
12.531895
12.531941
12.532939
12.533132
12.534189
12.535610
12.535651
12.535788
12.536078
12.536168
12.536630
12.536813
12.537056
12.537543
12.537602
12.537837
12.538256
12.539133
12.539913
12.540100
12.542782
12.542807
12.543386
12.544155
12.544544
12.545195
12.547813
12.548158
12.548902
12.549144
12.551532
12.551723
12.551969
12.552414
12.553343
12.553883
12.554058
12.554861
12.555552
12.556630
12.556642
12.556781
12.557182
12.557814
12.558407
12.558549
12.558642
12.558713
12.558997
12.559431
12.559970
12.560130
12.560247
12.560421
12.561174
12.561234
12.561271
12.562371
12.562638
12.562797
12.562925
12.565656
12.565729
12.565735
12.566218
12.566933
12.567269
12.567439
12.567454
12.568158
12.569418
12.569650
12.571108
12.571483
12.571621
12.572461
12.572502
12.572838
12.573218
12.573477
12.573494
12.574069
12.574270
12.574690
12.575240
12.575297
12.575579
12.575588
12.575784
12.576004
12.576563
12.576708
12.577377
12.577838
12.578114
12.578224
12.578765
12.579355
12.580303
12.580371
12.581138
12.581587
12.582126
12.582402
12.582542
12.583164
12.584848
12.585323
12.585500
12.585672
12.585984
12.586245
12.587088
12.587771
12.588326
12.589226
12.589247
12.589318
12.589641
12.590926
12.591454
12.592341
12.592742
12.593584
12.593866
12.594148
12.594225
12.594283
12.595621
12.595767
12.596008
12.596481
12.597974
12.598242
12.598420
12.599542
12.601317
12.604918
12.604978
12.605022
12.605566
12.606303
12.606401
12.606567
12.606715
12.607198
12.607652
12.607783
12.608416
12.608446
12.608682
12.608776
12.608786
12.608798
12.608837
12.609079
12.609288
12.609356
12.610135
12.610567
12.611205
12.611525
12.611730
12.612082
12.612808
12.613667
12.613701
12.614534
12.614974
12.616497
12.618000
12.619185
12.619215
12.620892
12.621339
12.621762
12.625775
12.625989
12.626440
12.626886
12.627586
12.628174
12.629444
12.629773
12.629884
12.631423
12.632023
12.632040
12.632387
12.633303
12.633413
12.633499
12.634047
12.634445
12.634752
12.634858
12.635173
12.635552
12.635879
12.636526
12.637415
12.639398
12.641189
12.641512
12.642106
12.642323
12.644056
12.645216
12.646008
12.647586
12.647866
12.648015
12.648802
12.648880
12.650761
12.651798
12.652076
12.652616
12.653002
12.653074
12.653175
12.653431
12.654750
12.655229
12.655562
12.656010
12.656117
12.656186
12.656205
12.656795
12.658479
12.661441
12.661989
12.662203
12.663139
12.663364
12.663525
12.664527
12.665084
12.665844
12.666467
12.666672
12.666891
12.667892
12.668153
12.668161
12.668641
12.668657
12.669600
12.670388
12.670609
12.670645
12.671290
12.672101
12.672218
12.672677
12.673947
12.674777
12.676357
12.676743
12.678154
12.678574
12.678624
12.678911
12.679311
12.679460
12.679506
12.679907
12.680331
12.680680
12.681384
12.682119
12.682736
12.682928
12.684009
12.684521
12.684545
12.684734
12.684925
12.685376
12.685988
12.686062
12.686390
12.686751
12.687640
12.687665
12.687719
12.687788
12.688182
12.688278
12.688421
12.688550
12.688690
12.689079
12.689242
12.689678
12.689970
12.690146
12.690323
12.690545
12.690941
12.691225
12.691494
12.691561
12.691574
12.692127
12.692426
12.692730
12.693583
12.695395
12.696869
12.697184
12.697218
12.697727
12.698140
12.699380
12.699748
12.700103
12.700315
12.700769
12.701191
12.701934
12.702060
12.702770
12.702879
12.703298
12.703350
12.705295
12.705736
12.706538
12.707146
12.707393
12.707747
12.708434
12.709596
12.709768
12.709794
12.709835
12.710438
12.710803
12.712875
12.713653
12.714402
12.714698
12.714759
12.715033
12.715175
12.716526
12.716853
12.717808
12.717900
12.718138
12.718266
12.718909
12.720639
12.720727
12.721672
12.722072
12.723176
12.723187
12.723868
12.723931
12.724114
12.724405
12.724989
12.725084
12.726040
12.726404
12.727197
12.727653
12.727699
12.728784
12.728941
12.729678
12.730129
12.730759
12.731184
12.731633
12.732970
12.733567
12.733609
12.734035
12.734230
12.734841
12.736627
12.737144
12.737730
12.738093
12.739559
12.740359
12.741026
12.741322
12.741792
12.742201
12.742707
12.742804
12.742805
12.742954
12.743422
12.744022
12.744026
12.744369
12.744405
12.744654
12.744880
12.746087
12.747025
12.747029
12.747079
12.747278
12.747784
12.747963
12.748436
12.750256
12.750346
12.750804
12.753011
12.753593
12.754073
12.754378
12.754832
12.755219
12.755656
12.756172
12.756363
12.756683
12.756790
12.757521
12.758120
12.758520
12.758614
12.758623
12.758916
12.758948
12.758957
12.759032
12.759040
12.759053
12.759875
12.759919
12.759971
12.759992
12.760269
12.761769
12.762560
12.762833
12.763102
12.763324
12.763641
12.764484
12.765390
12.765581
12.766119
12.766477
12.766751
12.767226
12.767600
12.768062
12.769081
12.769726
12.769933
12.770099
12.770614
12.770734
12.770953
12.770982
12.771726
12.771977
12.773480
12.773679
12.773958
12.778932
12.778979
12.779998
12.780737
12.782042
12.782965
12.783211
12.783257
12.783475
12.783907
12.785307
12.785619
12.785737
12.787381
12.787428
12.787810
12.787828
12.787888
12.788140
12.788755
12.788878
12.789008
12.789021
12.789711
12.790252
12.790457
12.790524
12.790694
12.792388
12.792755
12.792833
12.793547
12.793570
12.793751
12.794226
12.794238
12.794559
12.794607
12.795364
12.795968
12.797211
12.797229
12.798237
12.798627
12.799606
12.801144
12.801218
12.801257
12.804172
12.804470
12.805510
12.805844
12.806142
12.807080
12.807353
12.807608
12.807662
12.807806
12.808645
12.809042
12.809053
12.809171
12.809509
12.810893
12.811419
12.811507
12.812568
12.813979
12.814010
12.814300
12.815134
12.816231
12.816307
12.817406
12.818851
12.819123
12.819350
12.820100
12.820239
12.821105
12.822145
12.822359
12.822449
12.823266
12.824731
12.824879
12.825980
12.826999
12.827032
12.827845
12.828005
12.828103
12.828710
12.828771
12.829514
12.829862
12.829961
12.830388
12.830729
12.831110
12.831783
12.831971
12.831979
12.832833
12.833231
12.834378
12.834514
12.834598
12.834812
12.835060
12.835240
12.835357
12.835478
12.835739
12.835775
12.837283
12.837933
12.838158
12.838238
12.838245
12.838425
12.838484
12.838791
12.839274
12.839873
12.839902
12.840127
12.841009
12.841554
12.842188
12.842401
12.842655
12.843321
12.843346
12.843743
12.843797
12.844560
12.844655
12.845377
12.845649
12.845671
12.845741
12.845952
12.846745
12.846844
12.846887
12.847409
12.848786
12.849574
12.850171
12.850638
12.850906
12.851122
12.851758
12.852311
12.852797
12.853017
12.853298
12.853383
12.853799
12.853992
12.854451
12.855185
12.855232
12.855758
12.855809
12.856890
12.857790
12.858423
12.858606
12.858645
12.859562
12.859871
12.860507
12.860859
12.861208
12.861228
12.862871
12.862913
12.863586
12.864203
12.864253
12.864416
12.865190
12.865230
12.865390
12.865565
12.866345
12.866868
12.867061
12.867132
12.868568
12.869600
12.869935
12.870086
12.870494
12.870766
12.871060
12.871079
12.871584
12.871628
12.872117
12.872479
12.874379
12.874416
12.875198
12.875567
12.876376
12.877304
12.877740
12.878390
12.878431
12.878533
12.878916
12.879055
12.879780
12.880034
12.880619
12.880686
12.880806
12.880870
12.880893
12.881090
12.881834
12.881855
12.881887
12.882211
12.882221
12.883139
12.885162
12.885252
12.886170
12.886197
12.886261
12.886765
12.887044
12.887094
12.887096
12.887255
12.887371
12.887679
12.888940
12.888952
12.890827
12.891183
12.891639
12.891724
12.892894
12.893077
12.893292
12.893484
12.894040
12.894259
12.894303
12.895424
12.896173
12.896274
12.896616
12.896852
12.897243
12.897475
12.897494
12.897758
12.897873
12.898684
12.898699
12.898717
12.899491
12.899671
12.900310
12.900566
12.900636
12.901027
12.901120
12.901204
12.901761
12.901795
12.902410
12.902470
12.902939
12.904325
12.904360
12.904394
12.904557
12.906829
12.908142
12.908327
12.908573
12.908765
12.910221
12.910464
12.910573
12.910802
12.911332
12.911634
12.911739
12.912263
12.912851
12.915294
12.916119
12.917081
12.917342
12.917673
12.918025
12.918248
12.918694
12.918788
12.919052
12.922051
12.922363
12.923565
12.923925
12.924199
12.924619
12.925253
12.925771
12.926293
12.926459
12.926867
12.927351
12.927550
12.927569
12.927825
12.928025
12.928192
12.929436
12.929904
12.929996
12.931274
12.931331
12.932363
12.932892
12.933022
12.933102
12.933671
12.934078
12.934787
12.935223
12.935478
12.935825
12.936624
12.936698
12.936721
12.937671
12.938218
12.940015
12.940270
12.940565
12.942924
12.943150
12.944240
12.944310
12.944536
12.944988
12.945844
12.946658
12.946669
12.946711
12.946747
12.948116
12.948435
12.949521
12.950092
12.950687
12.950715
12.951255
12.951322
12.951758
12.951766
12.951817
12.951890
12.953111
12.953968
12.954546
12.954773
12.955516
12.956503
12.956949
12.959857
12.960411
12.960541
12.960659
12.961793
12.962155
12.962305
12.962418
12.963239
12.963901
12.964001
12.964253
12.965541
12.966066
12.966275
12.966456
12.967028
12.967039
12.968418
12.969531
12.970056
12.970202
12.970979
12.971394
12.972653
12.972689
12.973721
12.973874
12.974026
12.974501
12.974903
12.975383
12.975681
12.975814
12.975838
12.976057
12.976298
12.976737
12.977998
12.978024
12.978194
12.978714
12.981662
12.982378
12.982688
12.983108
12.983470
12.983596
12.983753
12.984004
12.984244
12.985927
12.986070
12.987368
12.987516
12.987548
12.989449
12.990177
12.990441
12.990707
12.991055
12.991207
12.991423
12.991598
12.991885
12.991949
12.992459
12.994284
12.995106
12.996077
12.996603
12.996709
12.998172
12.998579
12.999000
12.999490
12.999889
12.999907
13.000013
13.000242
13.000514
13.001549
13.004298
13.004567
13.004702
13.005717
13.006449
13.007858
13.008169
13.008467
13.008622
13.008688
13.009398
13.009992
13.010096
13.011355
13.011501
13.013032
13.013196
13.014176
13.014746
13.014857
13.015474
13.016331
13.016351
13.016367
13.017213
13.017286
13.017862
13.018380
13.020484
13.020613
13.021096
13.021767
13.022441
13.024038
13.025955
13.026007
13.026152
13.027343
13.027541
13.028041
13.028220
13.028336
13.028514
13.028727
13.028876
13.029660
13.029883
13.030018
13.030411
13.031194
13.032337
13.032574
13.032746
13.032944
13.033265
13.033677
13.034497
13.034850
13.035504
13.035873
13.037736
13.037763
13.037778
13.038488
13.039713
13.040375
13.041320
13.041908
13.043265
13.043438
13.043875
13.045117
13.045760
13.047180
13.047924
13.048535
13.049551
13.050094
13.052209
13.052431
13.052724
13.052764
13.053213
13.053845
13.056478
13.056927
13.057089
13.057161
13.057955
13.058151
13.058204
13.058349
13.058421
13.058463
13.060786
13.060921
13.060988
13.061004
13.061790
13.061839
13.061898
13.061949
13.062840
13.063046
13.064391
13.065180
13.065504
13.066288
13.068929
13.069453
13.069597
13.069783
13.071084
13.072562
13.073064
13.073371
13.074425
13.074565
13.074614
13.075094
13.075240
13.075249
13.075854
13.076228
13.076350
13.076517
13.076850
13.076946
13.077486
13.077899
13.078212
13.078309
13.078359
13.078579
13.080170
13.082173
13.083232
13.083270
13.083360
13.084005
13.084072
13.084661
13.084673
13.084860
13.085041
13.085723
13.085916
13.086761
13.087524
13.087664
13.088027
13.088461
13.089427
13.092508
13.093227
13.093282
13.094803
13.095487
13.095927
13.096311
13.096450
13.096914
13.097255
13.097452
13.097828
13.098152
13.098498
13.098608
13.098970
13.099115
13.099409
13.099725
13.099764
13.100546
13.101773
13.102021
13.102379
13.102540
13.102858
13.103281
13.103402
13.103482
13.104615
13.105179
13.105343
13.105573
13.106537
13.106566
13.106810
13.107720
13.108682
13.109444
13.109893
13.110186
13.110967
13.111071
13.111788
13.111953
13.112782
13.112955
13.113169
13.113189
13.113764
13.115408
13.115551
13.115625
13.115932
13.117653
13.117850
13.117946
13.121441
13.123090
13.123118
13.123961
13.124132
13.124363
13.124594
13.127263
13.128753
13.129453
13.129595
13.130880
13.132492
13.132526
13.133144
13.133603
13.134066
13.134551
13.135403
13.135652
13.135945
13.136147
13.136653
13.136741
13.136930
13.137210
13.137263
13.137592
13.137723
13.137856
13.138202
13.138424
13.138912
13.138977
13.139436
13.140033
13.140241
13.140604
13.140728
13.142646
13.142662
13.144518
13.144729
13.145508
13.145801
13.146012
13.146255
13.146365
13.146758
13.146802
13.147379
13.148016
13.148724
13.148879
13.148934
13.148966
13.148967
13.149909
13.150064
13.150503
13.150771
13.150942
13.151470
13.151797
13.152404
13.152524
13.153056
13.153283
13.153453
13.153987
13.154052
13.154475
13.154505
13.155479
13.157086
13.158864
13.159355
13.160126
13.161024
13.161728
13.162651
13.162683
13.163177
13.163683
13.163849
13.165406
13.165546
13.166360
13.166600
13.166601
13.166659
13.166830
13.167874
13.167878
13.169982
13.169990
13.170434
13.170742
13.171264
13.171924
13.172210
13.172776
13.172792
13.173223
13.173246
13.174347
13.174609
13.174805
13.175207
13.175872
13.176655
13.177144
13.177560
13.177954
13.178310
13.179505
13.179600
13.179721
13.180267
13.181162
13.181232
13.181254
13.181998
13.183529
13.183602
13.184145
13.188520
13.188525
13.188712
13.188839
13.189262
13.189527
13.190154
13.190768
13.191026
13.191689
13.191763
13.192196
13.192233
13.192576
13.193397
13.195018
13.195426
13.195741
13.195927
13.196275
13.196334
13.196350
13.196530
13.196538
13.196999
13.197656
13.197802
13.199199
13.199332
13.202124
13.203761
13.204217
13.204346
13.204501
13.204691
13.206131
13.207186
13.207959
13.208204
13.208485
13.208759
13.209855
13.210337
13.211373
13.211415
13.211680
13.212022
13.212185
13.212350
13.212583
13.212965
13.213384
13.213488
13.214369
13.214607
13.214653
13.215022
13.215031
13.215769
13.215911
13.216908
13.217081
13.217630
13.218363
13.218936
13.219835
13.220031
13.220667
13.222542
13.222593
13.223500
13.224136
13.224227
13.224707
13.225163
13.225729
13.225731
13.227043
13.228468
13.229026
13.229765
13.230836
13.231009
13.231148
13.231359
13.233161
13.233220
13.233950
13.235176
13.236861
13.237352
13.237392
13.237483
13.237821
13.238478
13.239153
13.239300
13.240346
13.240373
13.241236
13.241313
13.241628
13.241815
13.241858
13.242735
13.242991
13.243868
13.244303
13.245048
13.246226
13.246805
13.247400
13.248109
13.248122
13.248210
13.248315
13.249556
13.249597
13.251531
13.251665
13.252604
13.255154
13.256995
13.257223
13.257542
13.257959
13.257976
13.258293
13.259276
13.259560
13.259801
13.259937
13.260408
13.260880
13.260936
13.261216
13.262054
13.264747
13.264766
13.265189
13.265637
13.266271
13.267151
13.268062
13.268727
13.268742
13.268778
13.268980
13.269067
13.269166
13.269449
13.269660
13.269942
13.270279
13.271133
13.271959
13.272311
13.273918
13.274178
13.274416
13.274772
13.274802
13.274976
13.275165
13.276848
13.277240
13.277460
13.277628
13.278045
13.278772
13.280104
13.280413
13.280425
13.280444
13.280550
13.280628
13.280858
13.281676
13.284550
13.284958
13.285385
13.285634
13.286129
13.287057
13.287120
13.287192
13.287666
13.287815
13.287902
13.288431
13.289333
13.289399
13.290329
13.291454
13.292309
13.292640
13.293990
13.294256
13.294831
13.295307
13.295606
13.295802
13.295932
13.296597
13.297146
13.297387
13.298089
13.298626
13.299811
13.300049
13.300221
13.300698
13.300845
13.301217
13.301236
13.301466
13.301749
13.301946
13.302313
13.302627
13.302694
13.303077
13.303218
13.304189
13.304265
13.305171
13.307150
13.307883
13.309626
13.309963
13.310044
13.310472
13.310674
13.311708
13.312296
13.312716
13.312756
13.314964
13.315635
13.315889
13.316016
13.316377
13.317097
13.318525
13.318993
13.319280
13.319350
13.319369
13.319393
13.320421
13.321866
13.321910
13.322649
13.322719
13.323910
13.324213
13.324359
13.324689
13.329603
13.329977
13.330786
13.331301
13.331857
13.332036
13.332698
13.333319
13.333379
13.334895
13.336122
13.336183
13.336391
13.336785
13.336909
13.337941
13.338999
13.339273
13.340127
13.340386
13.341733
13.343135
13.343408
13.344170
13.344273
13.344635
13.345017
13.345031
13.345440
13.345511
13.345511
13.345760
13.346276
13.346688
13.347422
13.347532
13.347586
13.348874
13.349603
13.350111
13.351217
13.351315
13.351553
13.352353
13.352456
13.352560
13.353001
13.354190
13.355740
13.355749
13.356171
13.356767
13.357026
13.357848
13.359089
13.359167
13.359204
13.359535
13.359755
13.359891
13.360047
13.360136
13.360783
13.361290
13.361483
13.361628
13.363002
13.363214
13.363500
13.363764
13.364657
13.364956
13.365120
13.366231
13.366288
13.366595
13.367682
13.367706
13.368511
13.368632
13.368800
13.368820
13.372177
13.372286
13.373010
13.373171
13.373279
13.373390
13.375392
13.376163
13.376315
13.376324
13.376437
13.377116
13.377719
13.377848
13.377952
13.378069
13.378339
13.378697
13.379547
13.379831
13.380425
13.381123
13.382802
13.383069
13.384003
13.384071
13.384205
13.385191
13.385834
13.386075
13.386729
13.387218
13.387693
13.388507
13.388591
13.388676
13.390449
13.390651
13.390775
13.391057
13.391420
13.391560
13.391611
13.391643
13.391750
13.393288
13.393341
13.393572
13.393575
13.394289
13.394416
13.395073
13.395241
13.395729
13.396081
13.396339
13.397153
13.397193
13.397273
13.397647
13.398240
13.398568
13.398619
13.398982
13.399182
13.399886
13.400524
13.400557
13.400752
13.401275
13.401607
13.401979
13.402284
13.402377
13.404221
13.405406
13.405516
13.406349
13.406984
13.407076
13.407978
13.408313
13.408361
13.409118
13.409689
13.410499
13.411265
13.411384
13.411386
13.411561
13.412904
13.413155
13.413287
13.413627
13.413755
13.415029
13.415360
13.415634
13.416981
13.417089
13.418256
13.418280
13.418930
13.419321
13.419504
13.419508
13.419758
13.421127
13.421143
13.422107
13.422190
13.422225
13.422260
13.422804
13.423079
13.423220
13.424426
13.424824
13.424828
13.425560
13.426052
13.426429
13.427110
13.427663
13.427779
13.428277
13.428553
13.428623
13.429487
13.429515
13.429756
13.430111
13.431102
13.431567
13.432272
13.434665
13.434813
13.435862
13.436144
13.437291
13.437877
13.438090
13.438225
13.439171
13.439933
13.440630
13.440668
13.440946
13.441516
13.442181
13.442388
13.442450
13.442678
13.442753
13.443560
13.443677
13.445294
13.445685
13.446089
13.446755
13.446993
13.448166
13.448966
13.449236
13.451098
13.451535
13.451650
13.452002
13.452168
13.452428
13.452461
13.452787
13.453716
13.454134
13.454801
13.455080
13.455189
13.455527
13.455582
13.455744
13.458444
13.458526
13.458751
13.458886
13.459186
13.459313
13.459557
13.459965
13.460508
13.461599
13.462021
13.462586
13.463107
13.463136
13.463192
13.463777
13.463844
13.463913
13.464130
13.464132
13.464210
13.465149
13.465166
13.465478
13.466122
13.466130
13.466694
13.466769
13.467252
13.468151
13.468958
13.469003
13.469093
13.469909
13.470594
13.471025
13.472893
13.473070
13.473360
13.473675
13.474064
13.474198
13.474939
13.474979
13.475399
13.475439
13.475464
13.475781
13.476321
13.476346
13.476579
13.476720
13.476999
13.477448
13.477481
13.477605
13.477906
13.478360
13.478419
13.478765
13.480097
13.480114
13.480330
13.480589
13.480971
13.481449
13.482082
13.482147
13.483508
13.484218
13.484975
13.485747
13.485773
13.485857
13.486340
13.487199
13.488119
13.488223
13.488481
13.489471
13.490047
13.490707
13.491157
13.491855
13.492543
13.492811
13.492832
13.492844
13.492880
13.493099
13.493887
13.494273
13.494422
13.494684
13.494801
13.495201
13.495736
13.496257
13.496322
13.496814
13.496935
13.497789
13.498508
13.498722
13.498738
13.498964
13.499035
13.499582
13.500095
13.500683
13.500831
13.500950
13.501011
13.501140
13.501163
13.502826
13.503810
13.504428
13.506777
13.507332
13.507451
13.509011
13.509028
13.509990
13.510404
13.510597
13.510701
13.511272
13.512499
13.512701
13.513108
13.513953
13.514435
13.514726
13.515413
13.515586
13.515905
13.516392
13.516958
13.517278
13.518028
13.518171
13.518460
13.518539
13.518894
13.519365
13.519655
13.519858
13.519896
13.520001
13.521405
13.521808
13.522231
13.522606
13.522802
13.522865
13.523024
13.523543
13.524379
13.524442
13.524584
13.524768
13.525097
13.526099
13.526099
13.526377
13.528278
13.528439
13.529083
13.529197
13.529742
13.530634
13.531160
13.532057
13.532771
13.533603
13.533812
13.534451
13.534905
13.535016
13.535149
13.537468
13.537633
13.538225
13.538778
13.539291
13.539365
13.540277
13.540391
13.540427
13.540624
13.540638
13.541049
13.541865
13.542476
13.543005
13.543371
13.544520
13.545429
13.545586
13.545734
13.545821
13.546462
13.546956
13.547505
13.548127
13.548301
13.548315
13.548478
13.548664
13.549347
13.550248
13.550447
13.550535
13.550714
13.550732
13.551064
13.551549
13.551773
13.552961
13.553601
13.555825
13.556804
13.557354
13.557407
13.558535
13.559081
13.559091
13.559481
13.560263
13.560636
13.561848
13.562434
13.562793
13.563807
13.564868
13.564983
13.565387
13.565720
13.565896
13.566098
13.566425
13.566945
13.567079
13.568002
13.568288
13.568413
13.569169
13.569254
13.569519
13.569716
13.570358
13.570381
13.570552
13.570663
13.570996
13.571410
13.572276
13.573610
13.573766
13.573961
13.573965
13.574519
13.575079
13.576646
13.576983
13.576986
13.577049
13.577616
13.578375
13.578978
13.579043
13.579550
13.579911
13.580456
13.581194
13.581201
13.582108
13.582133
13.582942
13.583889
13.583901
13.584120
13.584620
13.587068
13.589017
13.589196
13.589868
13.591033
13.591172
13.591288
13.592195
13.593521
13.593690
13.593857
13.594015
13.594233
13.594515
13.594532
13.594606
13.595897
13.596082
13.596300
13.597725
13.598543
13.599796
13.599950
13.600916
13.601772
13.602219
13.603520
13.603840
13.604505
13.605217
13.605294
13.605394
13.606206
13.606291
13.606379
13.606451
13.606706
13.607118
13.607149
13.607383
13.607622
13.608220
13.608521
13.608778
13.609261
13.609505
13.609866
13.610014
13.610041
13.610878
13.611060
13.611221
13.611555
13.611810
13.611834
13.612218
13.612436
13.612457
13.612633
13.613640
13.613980
13.615287
13.615406
13.615572
13.615576
13.616975
13.617105
13.617316
13.618210
13.618367
13.618614
13.618732
13.618862
13.620790
13.621224
13.622541
13.622639
13.622640
13.622907
13.623918
13.624125
13.624972
13.625830
13.626024
13.626167
13.626561
13.627591
13.628457
13.629120
13.629296
13.629945
13.630347
13.630459
13.630615
13.630684
13.630930
13.632407
13.633545
13.633634
13.634122
13.634267
13.634709
13.634806
13.635595
13.635963
13.636441
13.636465
13.637026
13.637875
13.638508
13.638579
13.638808
13.638982
13.639187
13.639397
13.639684
13.639689
13.639762
13.640491
13.641335
13.641639
13.641843
13.642357
13.642770
13.642970
13.643542
13.643861
13.643884
13.644468
13.645148
13.645184
13.646494
13.646907
13.647843
13.648668
13.648966
13.649154
13.649677
13.649753
13.650450
13.650668
13.651486
13.651508
13.651681
13.652109
13.652617
13.653656
13.654396
13.654863
13.655116
13.655196
13.655502
13.656845
13.657057
13.657302
13.659071
13.659241
13.659693
13.659768
13.659935
13.661623
13.661650
13.661743
13.661958
13.662564
13.662867
13.662956
13.664504
13.664635
13.664996
13.665107
13.665243
13.665290
13.665678
13.665985
13.667166
13.667232
13.667380
13.667417
13.667746
13.667956
13.668069
13.668797
13.669117
13.669409
13.669562
13.669732
13.670153
13.670175
13.670605
13.671593
13.672536
13.672707
13.672919
13.673108
13.673312
13.674192
13.674518
13.674799
13.674901
13.675585
13.675852
13.676250
13.676266
13.676715
13.676838
13.676912
13.677141
13.678336
13.680620
13.681189
13.681760
13.681997
13.682106
13.682442
13.682473
13.682975
13.683161
13.683185
13.683205
13.683655
13.684043
13.684684
13.684950
13.685077
13.685667
13.685764
13.686290
13.687562
13.687926
13.688839
13.690613
13.690904
13.690987
13.691199
13.691331
13.691730
13.692258
13.692894
13.693145
13.694112
13.695079
13.695332
13.695366
13.695489
13.696060
13.697547
13.698355
13.698619
13.700052
13.700738
13.700771
13.701412
13.701509
13.701643
13.703645
13.703914
13.704612
13.706620
13.706814
13.707004
13.707796
13.708050
13.708152
13.709057
13.709327
13.709523
13.709944
13.710320
13.710703
13.711054
13.711273
13.711648
13.711829
13.711926
13.712201
13.712691
13.713091
13.713641
13.713724
13.714836
13.715134
13.715201
13.715392
13.715887
13.715951
13.716316
13.716865
13.718069
13.718580
13.718594
13.718772
13.719492
13.719885
13.720671
13.722846
13.723500
13.724128
13.724283
13.724367
13.725053
13.725266
13.726152
13.726534
13.726767
13.727498
13.727915
13.728002
13.728131
13.729106
13.729467
13.729647
13.730234
13.730734
13.730987
13.731448
13.732184
13.732708
13.732773
13.733429
13.734071
13.734504
13.734585
13.734890
13.735469
13.735988
13.736328
13.736503
13.737825
13.738100
13.738516
13.738884
13.739777
13.739806
13.740022
13.740071
13.740242
13.740484
13.740814
13.741373
13.742315
13.742731
13.743208
13.744048
13.744767
13.745742
13.747000
13.747903
13.748489
13.748931
13.749326
13.750001
13.750427
13.750563
13.750752
13.751522
13.751841
13.752088
13.752290
13.752431
13.753194
13.753268
13.753652
13.753856
13.754458
13.755759
13.755836
13.755866
13.755959
13.756195
13.756439
13.758481
13.758773
13.759881
13.760411
13.760568
13.760688
13.760760
13.761882
13.762082
13.762339
13.762710
13.762723
13.762767
13.763362
13.763945
13.764103
13.764235
13.764617
13.765325
13.765342
13.765595
13.765911
13.765976
13.768529
13.769646
13.769883
13.770019
13.770467
13.771146
13.771753
13.772045
13.772495
13.773472
13.773596
13.774132
13.774568
13.774757
13.775315
13.776333
13.776867
13.776892
13.777678
13.778326
13.778494
13.778873
13.779033
13.779251
13.779600
13.779793
13.780039
13.780291
13.780562
13.781319
13.781951
13.782313
13.783788
13.784303
13.784440
13.784540
13.784695
13.784886
13.784983
13.785054
13.785830
13.786141
13.786450
13.786529
13.786694
13.786800
13.786905
13.787199
13.787967
13.788044
13.788448
13.789123
13.790057
13.790788
13.791920
13.793572
13.795554
13.796492
13.796742
13.796980
13.797735
13.797909
13.798049
13.798333
13.798408
13.798948
13.799132
13.799232
13.799264
13.799413
13.799484
13.799526
13.800375
13.800730
13.800937
13.801091
13.802269
13.802670
13.802824
13.802965
13.805912
13.805979
13.806380
13.806602
13.806646
13.806920
13.807084
13.808101
13.808472
13.808500
13.808580
13.808671
13.809461
13.812136
13.812464
13.812554
13.812686
13.812984
13.813710
13.814021
13.814339
13.815102
13.816032
13.816347
13.817138
13.817274
13.818742
13.819588
13.819641
13.819656
13.820062
13.820837
13.821187
13.821509
13.822471
13.822613
13.822740
13.822753
13.822955
13.823004
13.823942
13.824844
13.825810
13.826203
13.826596
13.828213
13.828333
13.828459
13.828663
13.830265
13.830334
13.831614
13.832508
13.833043
13.833785
13.834969
13.835903
13.836231
13.836461
13.836524
13.836567
13.836840
13.836980
13.837489
13.838130
13.838352
13.838366
13.838495
13.838542
13.840543
13.841048
13.841473
13.841977
13.842189
13.842991
13.843999
13.845821
13.848044
13.848063
13.848406
13.849090
13.849884
13.850722
13.850792
13.851094
13.851257
13.852235
13.852384
13.852708
13.853308
13.853392
13.854398
13.855829
13.856282
13.856447
13.857038
13.858224
13.858624
13.860061
13.860724
13.861292
13.861684
13.861736
13.862672
13.863001
13.863114
13.864006
13.865301
13.865778
13.865945
13.865989
13.866452
13.866505
13.866733
13.867830
13.868069
13.868249
13.868284
13.868495
13.868690
13.869109
13.869480
13.869528
13.869587
13.870338
13.870740
13.870945
13.871576
13.871621
13.872331
13.872331
13.872800
13.873475
13.873580
13.874091
13.874717
13.874976
13.875035
13.875062
13.875319
13.875903
13.875947
13.875993
13.876097
13.876194
13.877183
13.877260
13.877579
13.878051
13.878230
13.878322
13.878755
13.879049
13.879068
13.879074
13.879159
13.879415
13.879839
13.881104
13.881530
13.881767
13.881878
13.882761
13.883635
13.884218
13.884569
13.885373
13.885532
13.885618
13.886286
13.886453
13.886963
13.887076
13.888283
13.888714
13.889190
13.889547
13.890531
13.890641
13.890831
13.891028
13.891896
13.892788
13.893574
13.895179
13.895250
13.895703
13.896160
13.897185
13.897382
13.898742
13.899256
13.899454
13.899822
13.900038
13.900359
13.900487
13.902666
13.903016
13.903194
13.903712
13.904555
13.905015
13.905131
13.905180
13.905473
13.905483
13.905921
13.907714
13.907780
13.907935
13.908659
13.909248
13.909643
13.910120
13.911462
13.911831
13.912171
13.912636
13.912905
13.913034
13.913548
13.913596
13.914306
13.914646
13.915188
13.915365
13.915502
13.916549
13.916694
13.916982
13.917356
13.917701
13.918119
13.918722
13.918888
13.919046
13.919131
13.919653
13.919727
13.920107
13.920932
13.921302
13.921572
13.921673
13.921893
13.922579
13.922869
13.923920
13.923943
13.924607
13.924989
13.925010
13.925305
13.925465
13.926402
13.928446
13.928479
13.928524
13.930881
13.932566
13.933778
13.934121
13.935545
13.935732
13.935813
13.935904
13.936045
13.936062
13.936259
13.936334
13.936506
13.936609
13.936709
13.937230
13.937391
13.937631
13.938174
13.938738
13.938939
13.939083
13.940100
13.940124
13.940187
13.940365
13.941920
13.942584
13.942690
13.943351
13.943777
13.943831
13.943985
13.944000
13.944047
13.944419
13.944606
13.945081
13.945828
13.945904
13.947230
13.947491
13.947806
13.948593
13.949238
13.949642
13.949697
13.949838
13.951440
13.951562
13.951754
13.951848
13.952425
13.952500
13.952986
13.953122
13.954144
13.954185
13.954300
13.955354
13.957421
13.957647
13.958302
13.958353
13.958979
13.959008
13.959739
13.960037
13.961069
13.961139
13.961187
13.961401
13.961947
13.963156
13.964139
13.964364
13.964733
13.965304
13.965404
13.965659
13.966436
13.967013
13.967138
13.967389
13.967986
13.968713
13.968810
13.968912
13.969098
13.969630
13.969759
13.970156
13.970249
13.970351
13.970756
13.971544
13.972050
13.972274
13.972651
13.973036
13.973104
13.974220
13.974240
13.975003
13.975290
13.975651
13.975745
13.975749
13.976213
13.976513
13.976543
13.977129
13.977640
13.977896
13.978167
13.978370
13.978717
13.979071
13.979553
13.979872
13.980586
13.980686
13.980709
13.981033
13.981288
13.981630
13.981656
13.982141
13.982208
13.983900
13.984308
13.984337
13.984947
13.986341
13.986351
13.986353
13.986358
13.986881
13.986936
13.987402
13.987526
13.988550
13.989944
13.990537
13.990923
13.991138
13.991484
13.992748
13.992953
13.992963
13.993192
13.993254
13.993488
13.993835
13.994152
13.994261
13.994442
13.994710
13.994883
13.995191
13.995409
13.996049
13.996890
13.997098
13.997390
13.997762
13.998096
13.998125
13.999346
13.999990
14.001027
14.001064
14.001167
14.001500
14.001743
14.001786
14.001846
14.002290
14.002437
14.002705
14.002782
14.003466
14.003468
14.004248
14.004558
14.005393
14.005815
14.005892
14.006134
14.006332
14.006742
14.007407
14.007842
14.008362
14.008378
14.008506
14.008591
14.008599
14.008990
14.009134
14.009962
14.010383
14.010801
14.012614
14.012652
14.014168
14.014358
14.014371
14.014575
14.015682
14.015684
14.015845
14.016562
14.016602
14.016660
14.017948
14.018024
14.018067
14.018497
14.020343
14.021034
14.022227
14.022548
14.022694
14.022908
14.022947
14.023373
14.023567
14.023720
14.024465
14.024889
14.024891
14.027193
14.027673
14.028506
14.028556
14.029653
14.030417
14.031391
14.031428
14.032071
14.032098
14.033196
14.033975
14.034609
14.034825
14.035273
14.035299
14.036631
14.036964
14.037083
14.037154
14.037571
14.037616
14.039199
14.043914
14.044281
14.044482
14.045198
14.045275
14.045339
14.046048
14.047459
14.047504
14.047852
14.048139
14.048215
14.048249
14.049036
14.049820
14.049829
14.050793
14.051896
14.052200
14.052337
14.052641
14.053955
14.054236
14.054471
14.054641
14.054804
14.055584
14.055779
14.055834
14.056572
14.057447
14.057643
14.057967
14.058679
14.058717
14.058945
14.059268
14.060023
14.061690
14.062110
14.062274
14.063572
14.064407
14.064803
14.064879
14.065061
14.065263
14.067095
14.067326
14.067422
14.067827
14.068079
14.068259
14.068351
14.068747
14.069679
14.070256
14.070496
14.071291
14.072085
14.075954
14.076178
14.076458
14.076737
14.076848
14.077144
14.077324
14.077885
14.078472
14.079548
14.079798
14.080185
14.080897
14.081564
14.082285
14.082754
14.082815
14.083052
14.083217
14.083498
14.083571
14.084249
14.084452
14.084882
14.085865
14.085904
14.086548
14.087361
14.087422
14.088585
14.089160
14.089732
14.089880
14.090135
14.090474
14.090481
14.090560
14.090893
14.092546
14.092778
14.092964
14.093690
14.093764
14.094833
14.095160
14.095732
14.095928
14.097410
14.097512
14.097663
14.098759
14.099002
14.099308
14.099438
14.099709
14.099727
14.100390
14.101098
14.101460
14.104173
14.104581
14.105272
14.105328
14.105459
14.105596
14.105928
14.107777
14.108090
14.108397
14.108635
14.109402
14.109556
14.109878
14.110559
14.111051
14.111320
14.111940
14.112064
14.112594
14.112775
14.114693
14.115023
14.115191
14.115842
14.116648
14.116955
14.117534
14.118072
14.118219
14.118475
14.118609
14.120143
14.120648
14.121851
14.121876
14.124065
14.125189
14.126604
14.128243
14.128255
14.128290
14.128500
14.129403
14.129687
14.129812
14.130857
14.131255
14.132422
14.132468
14.133050
14.134163
14.134301
14.135004
14.136161
14.136325
14.136326
14.136338
14.136607
14.136619
14.136984
14.137470
14.137519
14.137578
14.137972
14.138479
14.138510
14.138786
14.139141
14.139385
14.140943
14.141546
14.141887
14.142090
14.142251
14.142447
14.143850
14.143897
14.144158
14.144497
14.144699
14.144818
14.145426
14.146232
14.146614
14.146998
14.147339
14.148288
14.149303
14.149971
14.150137
14.150175
14.150393
14.151048
14.152812
14.153291
14.154340
14.155250
14.156978
14.157765
14.157998
14.158583
14.160545
14.161222
14.161559
14.161991
14.162398
14.162629
14.163290
14.163326
14.163626
14.163906
14.164534
14.165138
14.165258
14.165277
14.165427
14.166381
14.167325
14.167869
14.167976
14.168384
14.168956
14.169059
14.169279
14.169288
14.169463
14.169823
14.170541
14.170612
14.170927
14.171026
14.172701
14.172835
14.173016
14.174058
14.174827
14.175674
14.176286
14.176304
14.176656
14.177466
14.177818
14.178147
14.180268
14.181796
14.182343
14.182405
14.182626
14.182668
14.182695
14.182827
14.183132
14.183139
14.183385
14.183431
14.183474
14.183861
14.184152
14.184609
14.184656
14.184891
14.185155
14.185300
14.185556
14.185630
14.186031
14.187200
14.187391
14.187658
14.188531
14.189797
14.191148
14.191460
14.191583
14.192532
14.192582
14.193460
14.193695
14.193944
14.194103
14.194515
14.196132
14.196515
14.197625
14.198153
14.198621
14.198741
14.198818
14.199183
14.200461
14.200656
14.201105
14.201321
14.201551
14.201557
14.203234
14.204056
14.206491
14.207776
14.207824
14.207853
14.209079
14.209869
14.210038
14.210544
14.210837
14.210890
14.210903
14.211465
14.211699
14.212994
14.213181
14.213794
14.214869
14.215414
14.215970
14.216036
14.216040
14.216625
14.216957
14.217310
14.217521
14.217653
14.217723
14.218012
14.218324
14.218336
14.218360
14.218844
14.218940
14.219547
14.219721
14.220987
14.221655
14.222021
14.222031
14.222229
14.222897
14.223550
14.223953
14.223956
14.224479
14.224509
14.225115
14.225219
14.225706
14.225803
14.225885
14.225897
14.226257
14.226427
14.226468
14.226619
14.227116
14.227939
14.228007
14.228168
14.228400
14.230314
14.231670
14.231726
14.232908
14.233956
14.234761
14.235118
14.235506
14.235671
14.236077
14.236658
14.237314
14.237774
14.238409
14.239462
14.240058
14.240671
14.241172
14.241229
14.241367
14.241543
14.242267
14.242694
14.242891
14.243240
14.243522
14.243546
14.245055
14.245187
14.245249
14.245691
14.245907
14.246245
14.246627
14.246723
14.247025
14.247067
14.247290
14.247768
14.248406
14.250173
14.250544
14.250546
14.250616
14.250931
14.251042
14.251052
14.251386
14.251792
14.252726
14.252807
14.252983
14.253108
14.254437
14.254471
14.254858
14.255007
14.255816
14.256341
14.257041
14.257068
14.257441
14.257593
14.257929
14.257952
14.258231
14.258539
14.258629
14.258888
14.258926
14.259188
14.260805
14.261061
14.261150
14.262095
14.262477
14.262497
14.262882
14.262896
14.263871
14.266052
14.267032
14.267184
14.267517
14.268326
14.268522
14.268835
14.269238
14.270896
14.271366
14.271458
14.272047
14.272228
14.272532
14.272639
14.272718
14.272740
14.272886
14.273441
14.273836
14.274561
14.274842
14.274875
14.275047
14.275752
14.275772
14.275983
14.276149
14.276197
14.277142
14.278068
14.278640
14.279009
14.279259
14.279363
14.279440
14.279681
14.281961
14.282142
14.282522
14.282841
14.282868
14.282918
14.284305
14.284336
14.284840
14.284859
14.284976
14.285305
14.285941
14.286527
14.287111
14.287234
14.287645
14.287816
14.288482
14.289975
14.290297
14.292704
14.292768
14.293061
14.293568
14.293734
14.293810
14.293889
14.294905
14.296042
14.296136
14.297414
14.297918
14.297985
14.298511
14.299125
14.299517
14.300289
14.300309
14.300428
14.300873
14.301527
14.301750
14.302879
14.303020
14.303527
14.304032
14.304125
14.304131
14.304406
14.304819
14.305598
14.306131
14.306997
14.307283
14.307775
14.307982
14.308753
14.309081
14.310007
14.310789
14.311070
14.311349
14.311994
14.312085
14.312583
14.312616
14.312742
14.312828
14.313008
14.313669
14.313705
14.313797
14.313921
14.314264
14.314911
14.315345
14.315608
14.315708
14.316110
14.316468
14.316592
14.316681
14.316801
14.316870
14.317245
14.317270
14.318023
14.318750
14.319151
14.319834
14.320272
14.320444
14.320743
14.321145
14.321253
14.321347
14.322552
14.323450
14.324109
14.324588
14.324669
14.324789
14.325483
14.326255
14.326316
14.326985
14.328513
14.329258
14.330164
14.332455
14.332985
14.333386
14.334872
14.335045
14.335195
14.336178
14.336379
14.336718
14.337120
14.337523
14.337695
14.338654
14.339094
14.339942
14.340224
14.340652
14.340690
14.341249
14.342490
14.343094
14.343254
14.343619
14.344790
14.345119
14.345631
14.346037
14.346971
14.347561
14.347855
14.348386
14.349588
14.349592
14.349854
14.349981
14.350275
14.350435
14.350503
14.350660
14.350831
14.351343
14.352127
14.352418
14.352467
14.353488
14.354047
14.354585
14.354761
14.355782
14.356495
14.356933
14.357013
14.357451
14.357954
14.358128
14.358885
14.359418
14.359902
14.360017
14.360104
14.360115
14.360168
14.360289
14.361948
14.362436
14.362470
14.362559
14.362711
14.363071
14.363403
14.364493
14.364707
14.364746
14.364750
14.365065
14.365544
14.365841
14.366131
14.366364
14.366367
14.366605
14.366896
14.367272
14.367439
14.367583
14.368754
14.369048
14.369398
14.371064
14.371282
14.371547
14.371674
14.371708
14.372057
14.372678
14.373538
14.373738
14.374243
14.375989
14.377732
14.378155
14.378297
14.379803
14.380230
14.381536
14.382174
14.382304
14.382361
14.382411
14.382510
14.382882
14.383516
14.384578
14.385264
14.385957
14.386249
14.386447
14.386552
14.388335
14.388843
14.389155
14.390272
14.390297
14.391153
14.391433
14.392220
14.392611
14.392640
14.394326
14.394421
14.394494
14.394746
14.395722
14.396283
14.396316
14.396388
14.397150
14.397433
14.397927
14.398104
14.398220
14.398279
14.398455
14.398789
14.398901
14.401174
14.402081
14.402192
14.402335
14.402708
14.402958
14.403529
14.404234
14.404781
14.405206
14.405420
14.405979
14.406278
14.406617
14.407136
14.407209
14.411259
14.411525
14.412936
14.413820
14.413869
14.414215
14.414397
14.414802
14.414817
14.415665
14.416126
14.416290
14.416439
14.416837
14.417103
14.417996
14.418029
14.418855
14.418917
14.418960
14.419219
14.420101
14.420572
14.420614
14.420618
14.420884
14.421582
14.421781
14.422975
14.423120
14.423210
14.423452
14.424475
14.424682
14.425089
14.425488
14.425583
14.426859
14.427053
14.427327
14.427363
14.427736
14.427779
14.427790
14.428871
14.429007
14.429382
14.429958
14.430757
14.431194
14.431296
14.431499
14.431767
14.431812
14.433612
14.434509
14.435010
14.435903
14.436049
14.436195
14.436872
14.437833
14.437956
14.438974
14.439597
14.439607
14.440807
14.441091
14.441224
14.441301
14.441645
14.441790
14.442125
14.443668
14.443713
14.443908
14.443938
14.444541
14.445418
14.445618
14.445903
14.446464
14.446685
14.446911
14.447195
14.447698
14.447984
14.448187
14.450678
14.453680
14.454662
14.455246
14.455301
14.455316
14.455339
14.455525
14.456074
14.456729
14.457586
14.457625
14.459670
14.460446
14.461175
14.461338
14.461719
14.462875
14.463198
14.464860
14.464945
14.465333
14.466381
14.466877
14.467131
14.468112
14.468448
14.468519
14.469196
14.470087
14.470762
14.471504
14.472279
14.472333
14.472579
14.472784
14.473128
14.473407
14.473923
14.475762
14.476163
14.477747
14.477827
14.478369
14.479203
14.479645
14.479702
14.480159
14.480283
14.480525
14.480772
14.482117
14.482926
14.483030
14.483322
14.483778
14.483828
14.483866
14.484074
14.484609
14.484657
14.486417
14.486944
14.487100
14.487118
14.488124
14.488460
14.489017
14.489241
14.489771
14.490256
14.490501
14.491177
14.492604
14.492637
14.493076
14.493483
14.493616
14.494071
14.494584
14.494747
14.495064
14.495471
14.495900
14.496811
14.497367
14.497577
14.497611
14.497871
14.498330
14.499643
14.499647
14.501008
14.501305
14.502031
14.502159
14.503666
14.504451
14.504833
14.505094
14.505289
14.505497
14.505812
14.506051
14.506419
14.506632
14.507675
14.508235
14.508888
14.509009
14.509017
14.509471
14.510135
14.510695
14.511236
14.511937
14.512593
14.513448
14.514026
14.514347
14.514593
14.516187
14.516259
14.517725
14.518406
14.518448
14.518671
14.519453
14.519762
14.519792
14.519806
14.520656
14.521158
14.521193
14.521412
14.521500
14.522546
14.523676
14.524215
14.524274
14.524763
14.525093
14.525595
14.525737
14.525838
14.527587
14.527617
14.528863
14.529317
14.530529
14.530683
14.530829
14.530991
14.531244
14.531655
14.531720
14.531955
14.532325
14.534287
14.534882
14.534929
14.534935
14.534989
14.536017
14.536327
14.536413
14.536597
14.536645
14.537403
14.538048
14.539224
14.539796
14.540384
14.540679
14.540900
14.540954
14.541103
14.541560
14.541959
14.542285
14.542586
14.542737
14.543376
14.544030
14.544143
14.544233
14.544911
14.546256
14.546844
14.546959
14.547221
14.547455
14.547563
14.548349
14.548389
14.548978
14.549658
14.550836
14.550957
14.551383
14.552706
14.553194
14.553540
14.553845
14.554333
14.554739
14.556043
14.556360
14.556542
14.556605
14.557221
14.559251
14.559321
14.559541
14.560067
14.560074
14.560095
14.561939
14.562361
14.562766
14.564424
14.564963
14.565073
14.566747
14.567047
14.567549
14.567982
14.568029
14.568654
14.568998
14.569217
14.569489
14.569675
14.570051
14.572052
14.573212
14.575210
14.575329
14.576043
14.576275
14.576560
14.577028
14.577121
14.577233
14.577498
14.577673
14.577770
14.577878
14.578808
14.579534
14.581568
14.581854
14.582298
14.582666
14.583203
14.584970
14.585454
14.586275
14.586666
14.586976
14.587246
14.588268
14.588492
14.588518
14.589401
14.589680
14.590323
14.590944
14.591525
14.591751
14.591825
14.592069
14.593459
14.593711
14.594231
14.594376
14.594376
14.594473
14.595017
14.595276
14.595325
14.595426
14.595877
14.596708
14.598098
14.599350
14.599700
14.599861
14.599871
14.600585
14.600869
14.602149
14.602179
14.603144
14.603243
14.603942
14.604013
14.604687
14.606016
14.607286
14.607780
14.608401
14.608608
14.609063
14.609083
14.609981
14.611120
14.611606
14.611697
14.612882
14.613153
14.614476
14.614871
14.616330
14.616503
14.616654
14.616677
14.616709
14.617350
14.617410
14.618183
14.618194
14.618776
14.619110
14.621113
14.621251
14.622048
14.622114
14.622343
14.622635
14.622643
14.623146
14.623283
14.623284
14.623404
14.625851
14.626686
14.626694
14.627454
14.627704
14.627705
14.628343
14.628736
14.628756
14.629090
14.629103
14.629333
14.629661
14.630541
14.630546
14.630745
14.632476
14.632772
14.632976
14.633324
14.633542
14.633732
14.633905
14.634066
14.634543
14.634986
14.635119
14.635521
14.635543
14.635571
14.636170
14.636467
14.636841
14.637698
14.638096
14.640657
14.640673
14.640809
14.640816
14.642272
14.642278
14.645299
14.645749
14.645854
14.646613
14.646678
14.646840
14.647614
14.648092
14.648232
14.648386
14.649260
14.649395
14.649982
14.651022
14.651076
14.652086
14.653655
14.654176
14.654269
14.654708
14.654906
14.655822
14.655891
14.655983
14.656010
14.656765
14.656881
14.657346
14.657385
14.658244
14.658519
14.658565
14.658778
14.659140
14.659295
14.659921
14.662406
14.662788
14.663140
14.663660
14.664105
14.664781
14.665440
14.665508
14.665627
14.665763
14.666054
14.666928
14.666965
14.667085
14.667573
14.668317
14.668332
14.670856
14.671167
14.671429
14.671658
14.672410
14.672904
14.673229
14.673277
14.673295
14.673440
14.674809
14.675022
14.675117
14.675411
14.676073
14.676447
14.677763
14.678273
14.678397
14.679056
14.679111
14.679437
14.680321
14.680548
14.680851
14.682067
14.682163
14.682180
14.682851
14.682945
14.683272
14.683313
14.683536
14.683761
14.684010
14.684527
14.684892
14.685548
14.686952
14.687574
14.687649
14.688141
14.688158
14.688178
14.688411
14.688453
14.690697
14.691171
14.691191
14.692253
14.692803
14.692845
14.693489
14.693788
14.694826
14.694937
14.694963
14.695309
14.695594
14.695955
14.696047
14.696788
14.696900
14.696927
14.697513
14.697562
14.697576
14.698153
14.699061
14.699163
14.699586
14.699937
14.700014
14.700684
14.700887
14.701009
14.701026
14.701272
14.701337
14.701427
14.701942
14.702497
14.703045
14.703525
14.704191
14.705344
14.705560
14.705940
14.706036
14.706979
14.706988
14.707227
14.708197
14.708800
14.709377
14.709673
14.710657
14.710970
14.711012
14.711325
14.711867
14.712989
14.713352
14.716567
14.716587
14.717559
14.717714
14.718019
14.718088
14.718298
14.718459
14.719227
14.719401
14.719426
14.719575
14.720048
14.720893
14.721091
14.721472
14.721679
14.722581
14.723127
14.723302
14.723482
14.723709
14.723941
14.724122
14.724298
14.724675
14.724714
14.725228
14.725327
14.725329
14.725685
14.726877
14.727684
14.727989
14.728752
14.729779
14.730355
14.730453
14.731174
14.731696
14.732368
14.732397
14.732955
14.733074
14.733108
14.733415
14.733820
14.734354
14.734374
14.735992
14.736171
14.736720
14.736991
14.737297
14.737807
14.737849
14.738162
14.738227
14.738244
14.739827
14.740141
14.741034
14.741665
14.742517
14.744654
14.746133
14.746202
14.747083
14.747262
14.747605
14.747747
14.747852
14.748298
14.748426
14.748653
14.748976
14.749523
14.749692
14.749799
14.750809
14.751502
14.751803
14.753661
14.753698
14.754143
14.755061
14.755358
14.755862
14.756407
14.756808
14.757238
14.757261
14.757263
14.757285
14.758104
14.759418
14.759573
14.759758
14.760477
14.761708
14.761919
14.762925
14.763938
14.763949
14.764164
14.765389
14.766502
14.766696
14.766822
14.767147
14.768010
14.768296
14.768545
14.768780
14.768898
14.769626
14.770107
14.770551
14.771935
14.772141
14.772546
14.772573
14.774847
14.776913
14.776920
14.777441
14.778101
14.779963
14.781510
14.781552
14.781618
14.782535
14.782809
14.784139
14.784592
14.785162
14.785655
14.786095
14.786774
14.787255
14.787714
14.787798
14.787805
14.787971
14.788117
14.788450
14.790847
14.791077
14.791149
14.791873
14.792347
14.792529
14.792673
14.792905
14.793138
14.794260
14.794263
14.794307
14.794585
14.795035
14.796768
14.796967
14.797126
14.797470
14.797773
14.799368
14.799530
14.799921
14.800373
14.802751
14.803398
14.803963
14.803987
14.805530
14.805597
14.805929
14.805961
14.806867
14.807027
14.807048
14.807220
14.807618
14.807638
14.808092
14.808617
14.808646
14.810033
14.811332
14.811358
14.811747
14.811853
14.811925
14.812229
14.812574
14.813714
14.813810
14.814077
14.814898
14.815716
14.815921
14.816908
14.818010
14.818262
14.819607
14.819656
14.820168
14.820693
14.821511
14.822521
14.822702
14.822913
14.822988
14.823536
14.824004
14.824077
14.824136
14.824217
14.824586
14.825756
14.826148
14.826187
14.826349
14.826603
14.826635
14.826676
14.826848
14.826868
14.827006
14.827864
14.828083
14.828435
14.829192
14.829242
14.829852
14.830331
14.830579
14.830583
14.830804
14.830974
14.831062
14.831338
14.831373
14.831717
14.832230
14.832656
14.833065
14.833188
14.834351
14.834996
14.835503
14.835681
14.836643
14.836901
14.837815
14.838411
14.838668
14.838859
14.839042
14.840434
14.840935
14.840970
14.841365
14.841684
14.841753
14.841851
14.842307
14.842682
14.843403
14.843809
14.844285
14.844991
14.845440
14.846233
14.847725
14.847817
14.847964
14.848836
14.850395
14.850964
14.851058
14.851276
14.852334
14.852496
14.852998
14.853532
14.853816
14.854122
14.854462
14.854945
14.854952
14.856175
14.856782
14.857239
14.858076
14.858673
14.859258
14.859778
14.859806
14.859877
14.860124
14.861243
14.861345
14.861863
14.862091
14.862219
14.862809
14.862818
14.863208
14.864196
14.864197
14.864238
14.865090
14.865243
14.865280
14.865340
14.865368
14.865850
14.866018
14.866234
14.866989
14.867585
14.867672
14.867733
14.868830
14.868865
14.869784
14.869796
14.869806
14.869904
14.870978
14.871279
14.871701
14.873865
14.874912
14.875437
14.875504
14.876707
14.876742
14.878227
14.878381
14.878580
14.880939
14.881038
14.881058
14.881127
14.881524
14.882076
14.882368
14.883011
14.885303
14.885546
14.885597
14.886333
14.887216
14.887281
14.887971
14.888536
14.888821
14.888917
14.889556
14.889737
14.889926
14.890280
14.890452
14.890536
14.891045
14.891155
14.891297
14.891367
14.891899
14.893179
14.893520
14.894979
14.895112
14.896527
14.896597
14.897131
14.897352
14.897624
14.897735
14.897793
14.898087
14.898279
14.898557
14.898811
14.900033
14.900156
14.900465
14.900574
14.901764
14.901934
14.902037
14.902266
14.902795
14.903155
14.903647
14.904174
14.904491
14.904949
14.905084
14.905103
14.905573
14.906042
14.906332
14.907304
14.907980
14.908208
14.908414
14.908422
14.908556
14.908570
14.908691
14.908702
14.909209
14.909555
14.910038
14.910125
14.910168
14.910310
14.910583
14.911332
14.911460
14.911919
14.912591
14.912675
14.913173
14.913285
14.913567
14.914759
14.915136
14.915328
14.915389
14.917883
14.918313
14.919110
14.919660
14.919919
14.920111
14.920224
14.920331
14.920395
14.920590
14.920732
14.921625
14.921933
14.922001
14.922296
14.922650
14.923040
14.923294
14.924126
14.924950
14.925948
14.926226
14.926617
14.926964
14.928548
14.928579
14.929799
14.930094
14.930119
14.930698
14.930844
14.930903
14.931229
14.932819
14.933046
14.933103
14.933319
14.933634
14.933653
14.934147
14.934205
14.935059
14.935293
14.936966
14.937843
14.939602
14.939730
14.939996
14.940000
14.940520
14.940533
14.940558
14.941625
14.941880
14.942268
14.943145
14.943464
14.943544
14.943655
14.943788
14.944952
14.945092
14.945585
14.945609
14.945667
14.945810
14.946166
14.946407
14.946457
14.946478
14.947348
14.947904
14.947927
14.948771
14.948832
14.949813
14.950155
14.950189
14.950296
14.950386
14.951591
14.951718
14.951754
14.951827
14.952538
14.953166
14.953263
14.954537
14.955904
14.956281
14.956282
14.956331
14.956529
14.956888
14.957598
14.958585
14.958857
14.958962
14.959969
14.960017
14.960112
14.960363
14.962268
14.962573
14.963200
14.963989
14.964416
14.965020
14.966551
14.967229
14.967430
14.967579
14.967779
14.968274
14.968483
14.968712
14.968891
14.968936
14.969102
14.969188
14.969405
14.970100
14.970590
14.970649
14.971116
14.971399
14.971708
14.972591
14.972658
14.973025
14.973108
14.974317
14.974526
14.974720
14.974817
14.974903
14.974986
14.975064
14.975705
14.976412
14.976443
14.976766
14.977160
14.977327
14.977490
14.978164
14.978268
14.978353
14.979523
14.979658
14.979855
14.980438
14.980779
14.981394
14.981898
14.982610
14.982863
14.983387
14.983989
14.984345
14.984429
14.985373
14.986023
14.986260
14.986495
14.987451
14.988040
14.988397
14.989993
14.990658
14.990797
14.990802
14.990940
14.992487
14.992579
14.992618
14.992850
14.993189
14.993759
14.994870
14.995165
14.995980
14.996619
14.996825
14.996837
14.997002
14.997225
14.997484
14.998105
14.998344
14.998886
14.999008
14.999582
15.000077
15.000486
15.001326
15.001780
15.002472
15.002475
15.002594
15.003286
15.003854
15.004062
15.004142
15.005378
15.005476
15.005913
15.006705
15.008338
15.009382
15.009528
15.010196
15.010488
15.011590
15.011794
15.011843
15.012607
15.012904
15.013074
15.013543
15.013751
15.014395
15.014758
15.015333
15.015940
15.016778
15.017050
15.017177
15.018182
15.018257
15.018916
15.019629
15.020126
15.021104
15.021529
15.021543
15.021573
15.022070
15.022603
15.022831
15.022993
15.023094
15.023253
15.023837
15.024415
15.025070
15.025699
15.026810
15.027006
15.027229
15.027491
15.027588
15.029027
15.030346
15.030609
15.031244
15.031587
15.031714
15.032096
15.033985
15.034042
15.035004
15.036434
15.036528
15.036887
15.037076
15.038012
15.038187
15.038586
15.038737
15.038909
15.038968
15.039418
15.040108
15.040154
15.041386
15.041852
15.042021
15.042145
15.042848
15.042887
15.043610
15.044423
15.044520
15.045207
15.045772
15.046679
15.047006
15.047115
15.047953
15.048234
15.048660
15.049655
15.050341
15.051479
15.051687
15.051721
15.052370
15.053455
15.053737
15.054101
15.054353
15.055407
15.055709
15.056047
15.056728
15.057378
15.058247
15.058266
15.059832
15.060129
15.060339
15.060366
15.060912
15.061266
15.061335
15.062088
15.062126
15.062396
15.063290
15.063426
15.063435
15.063835
15.064225
15.064664
15.064793
15.065274
15.066215
15.066702
15.067263
15.067730
15.067752
15.068007
15.068485
15.070744
15.071104
15.071184
15.072101
15.072806
15.073158
15.073704
15.073766
15.073987
15.074344
15.074421
15.074798
15.075157
15.075384
15.077315
15.077464
15.077568
15.077759
15.077779
15.078617
15.078881
15.079416
15.079479
15.079525
15.079652
15.079654
15.079734
15.079840
15.079853
15.080742
15.081594
15.082778
15.082813
15.083775
15.083838
15.084164
15.084277
15.084965
15.085254
15.085279
15.086913
15.087207
15.087345
15.087565
15.087664
15.088206
15.088269
15.088459
15.088511
15.089057
15.089997
15.090825
15.091182
15.091492
15.091518
15.091958
15.092208
15.092848
15.093722
15.094018
15.094347
15.094457
15.096565
15.097255
15.097574
15.099030
15.099770
15.100061
15.100239
15.100687
15.102406
15.103068
15.103152
15.103214
15.103310
15.103578
15.104068
15.104527
15.105421
15.106220
15.106404
15.106856
15.107570
15.107684
15.107751
15.108369
15.108629
15.109180
15.109411
15.110371
15.110537
15.110760
15.113644
15.114066
15.114215
15.114286
15.114373
15.114448
15.114490
15.114888
15.116648
15.116894
15.118517
15.118898
15.120229
15.120390
15.121200
15.121679
15.121808
15.122058
15.122088
15.122429
15.122971
15.123126
15.123686
15.124825
15.124901
15.125249
15.125322
15.127606
15.127709
15.128638
15.129164
15.129427
15.129909
15.129960
15.130835
15.131870
15.132471
15.132749
15.132810
15.133251
15.133780
15.134302
15.134760
15.135207
15.135639
15.136177
15.136460
15.136572
15.137170
15.137216
15.137585
15.137863
15.139163
15.139567
15.140924
15.141186
15.141414
15.141789
15.142203
15.142595
15.143437
15.143491
15.144011
15.144348
15.144519
15.145007
15.145337
15.145574
15.145965
15.147180
15.147600
15.147803
15.148111
15.148402
15.148712
15.149546
15.149592
15.149689
15.149757
15.149865
15.150156
15.150443
15.152080
15.152378
15.152706
15.152808
15.153207
15.154698
15.155804
15.156303
15.156426
15.158519
15.158610
15.158730
15.159004
15.159022
15.159108
15.159468
15.159593
15.160304
15.160480
15.160483
15.160693
15.160709
15.161913
15.162214
15.166300
15.166675
15.167804
15.168526
15.168608
15.168743
15.168817
15.170133
15.170194
15.171331
15.171356
15.172250
15.172908
15.172969
15.173494
15.173867
15.174180
15.174434
15.174634
15.175426
15.176312
15.176423
15.176523
15.176917
15.177109
15.177281
15.177690
15.178003
15.178312
15.178897
15.179194
15.179272
15.179851
15.180265
15.180305
15.180792
15.181378
15.181506
15.182726
15.182959
15.184024
15.184410
15.185633
15.186073
15.186589
15.186612
15.186899
15.188979
15.189311
15.189363
15.189416
15.191235
15.191705
15.192768
15.192803
15.193152
15.193225
15.193998
15.194006
15.194612
15.194806
15.195069
15.195283
15.195942
15.196032
15.196956
15.197148
15.198129
15.199012
15.199566
15.200546
15.201095
15.202639
15.203248
15.203480
15.204340
15.205654
15.206138
15.206221
15.207443
15.207950
15.207977
15.208291
15.208674
15.209000
15.209166
15.209367
15.209550
15.209672
15.210025
15.210128
15.210202
15.210482
15.210599
15.210738
15.210855
15.210914
15.211351
15.212456
15.214693
15.215092
15.215333
15.215496
15.215736
15.215754
15.215827
15.215951
15.216017
15.216285
15.216434
15.216924
15.217079
15.217838
15.218014
15.218182
15.218223
15.218266
15.219791
15.219825
15.221548
15.221761
15.221798
15.222790
15.222806
15.222900
15.222956
15.224851
15.225074
15.225361
15.225605
15.226247
15.227109
15.227242
15.227294
15.227816
15.228221
15.228276
15.228288
15.228510
15.229991
15.230767
15.230990
15.231213
15.231717
15.232834
15.233172
15.233838
15.233854
15.234526
15.235063
15.235803
15.236097
15.236836
15.237328
15.237894
15.237918
15.237988
15.238230
15.238369
15.239199
15.239689
15.239820
15.239875
15.240152
15.240216
15.240738
15.241035
15.241941
15.242023
15.242136
15.242179
15.242294
15.242522
15.243264
15.243878
15.243901
15.243961
15.244519
15.246454
15.246683
15.246783
15.246961
15.247309
15.248055
15.249164
15.249947
15.249974
15.250705
15.250930
15.251725
15.251914
15.252622
15.252805
15.252874
15.253311
15.253350
15.253368
15.253374
15.254890
15.255213
15.256046
15.256179
15.257650
15.257849
15.257895
15.258277
15.258511
15.259201
15.259251
15.259293
15.259536
15.259950
15.260798
15.261993
15.262039
15.262185
15.262790
15.264409
15.264621
15.264796
15.265016
15.265131
15.265204
15.265656
15.266748
15.266817
15.267079
15.267172
15.267304
15.267771
15.267974
15.268465
15.269105
15.269167
15.269393
15.269682
15.269813
15.270137
15.271282
15.271509
15.271596
15.271839
15.271926
15.272125
15.273947
15.274312
15.274348
15.274507
15.275177
15.276126
15.276989
15.277185
15.278419
15.278681
15.279125
15.279538
15.281049
15.281881
15.282180
15.283178
15.283420
15.283480
15.283678
15.284185
15.284357
15.284918
15.285063
15.285460
15.286052
15.286333
15.286900
15.287000
15.287392
15.288213
15.289442
15.289523
15.290113
15.290732
15.291400
15.291493
15.291724
15.291799
15.292901
15.293575
15.294179
15.294186
15.294256
15.294913
15.294936
15.295056
15.295583
15.296445
15.296516
15.298274
15.298948
15.299138
15.299188
15.299621
15.299631
15.299781
15.300232
15.300437
15.300753
15.301064
15.301284
15.301304
15.301430
15.301451
15.302307
15.303064
15.303593
15.304390
15.304435
15.304600
15.304926
15.305838
15.306129
15.306481
15.306875
15.307247
15.307296
15.308143
15.308315
15.310101
15.310488
15.311192
15.312210
15.312505
15.312773
15.314471
15.314669
15.316918
15.317414
15.317431
15.317566
15.317585
15.317689
15.318559
15.319702
15.320026
15.320246
15.320296
15.320476
15.320762
15.320984
15.321585
15.323206
15.323567
15.323840
15.324126
15.324224
15.324600
15.324621
15.324769
15.325935
15.325971
15.326154
15.326503
15.326908
15.327395
15.328049
15.328136
15.328183
15.328294
15.328717
15.328934
15.329383
15.330099
15.330197
15.330340
15.330604
15.331107
15.331252
15.331811
15.331904
15.331941
15.332010
15.332417
15.332876
15.332911
15.332930
15.333097
15.333383
15.333462
15.334066
15.334305
15.334484
15.334632
15.335015
15.335134
15.335316
15.335425
15.336137
15.336985
15.337118
15.337385
15.337552
15.338274
15.338382
15.338922
15.339347
15.340048
15.340778
15.340901
15.341249
15.341569
15.342102
15.342359
15.344194
15.344928
15.345187
15.345335
15.345725
15.346962
15.347459
15.347723
15.347819
15.347905
15.348458
15.349164
15.349195
15.349255
15.349383
15.350114
15.350731
15.351068
15.351642
15.351950
15.352061
15.352104
15.352651
15.352875
15.353958
15.354592
15.356084
15.356919
15.357283
15.358482
15.358583
15.359674
15.359788
15.359904
15.360279
15.360568
15.360660
15.360729
15.360796
15.360977
15.361225
15.362077
15.362631
15.362728
15.363832
15.364241
15.364342
15.364968
15.364999
15.366677
15.366687
15.367150
15.367481
15.367584
15.368797
15.368822
15.369303
15.369350
15.369514
15.371673
15.371887
15.371906
15.372395
15.372492
15.372649
15.373264
15.373947
15.375076
15.375200
15.376450
15.376621
15.376887
15.377029
15.378299
15.378995
15.379691
15.380580
15.381133
15.381893
15.382566
15.383361
15.384439
15.385512
15.386499
15.386836
15.387167
15.387775
15.387866
15.388255
15.388585
15.388840
15.389331
15.389418
15.389496
15.390087
15.390123
15.391524
15.391725
15.393480
15.394055
15.395644
15.395855
15.395873
15.396129
15.396373
15.396379
15.396403
15.397574
15.397833
15.399020
15.399058
15.399143
15.399844
15.400970
15.401479
15.401905
15.402230
15.402271
15.402726
15.402846
15.403433
15.404470
15.405005
15.405600
15.406102
15.406173
15.406767
15.407200
15.407780
15.409320
15.409554
15.409658
15.409789
15.409864
15.409899
15.410374
15.413705
15.414338
15.414348
15.414608
15.414774
15.414964
15.415370
15.415371
15.416231
15.416413
15.416656
15.416845
15.418236
15.418544
15.418821
15.418837
15.419798
15.419999
15.420010
15.420471
15.420603
15.420609
15.421152
15.421357
15.421865
15.421946
15.422362
15.422416
15.423756
15.423950
15.424173
15.424555
15.424655
15.425102
15.425373
15.425652
15.425655
15.425778
15.426606
15.427285
15.427703
15.428001
15.428143
15.429778
15.430205
15.430665
15.431373
15.431873
15.431982
15.432271
15.432365
15.432830
15.432859
15.433054
15.433177
15.433258
15.433602
15.433761
15.433971
15.434124
15.434149
15.435105
15.437279
15.437353
15.437830
15.438119
15.438331
15.438472
15.439302
15.439662
15.439718
15.439731
15.439875
15.440070
15.440223
15.441431
15.441771
15.441907
15.442008
15.442806
15.442999
15.444162
15.444311
15.444618
15.444710
15.444785
15.444920
15.444925
15.444976
15.445081
15.445301
15.446643
15.446647
15.447365
15.447705
15.448587
15.448683
15.448997
15.449063
15.449151
15.449279
15.449310
15.449918
15.450149
15.451131
15.451736
15.452382
15.452774
15.455330
15.455378
15.455450
15.456033
15.456289
15.456373
15.456384
15.456531
15.457561
15.458381
15.459450
15.459487
15.459547
15.460073
15.460474
15.460941
15.461379
15.461845
15.462430
15.462724
15.462848
15.462927
15.463354
15.463370
15.464122
15.464953
15.465298
15.465702
15.465840
15.465849
15.465878
15.466192
15.466344
15.466569
15.466670
15.468029
15.468441
15.468811
15.469418
15.469823
15.470139
15.470217
15.470283
15.470561
15.470566
15.470927
15.471143
15.471334
15.471385
15.472156
15.472876
15.472915
15.473306
15.473602
15.473841
15.474123
15.474718
15.475239
15.475305
15.475756
15.476664
15.477095
15.477118
15.477177
15.478186
15.479535
15.480075
15.480293
15.480351
15.480369
15.481402
15.481584
15.481797
15.482063
15.482383
15.482539
15.482810
15.483022
15.483074
15.483125
15.483991
15.484054
15.484585
15.484883
15.485009
15.485802
15.486122
15.486500
15.486737
15.486803
15.487087
15.487425
15.487441
15.487889
15.488445
15.488621
15.488626
15.489390
15.489422
15.490332
15.490409
15.490439
15.490916
15.491596
15.492168
15.492617
15.493008
15.493273
15.493478
15.493500
15.494282
15.494398
15.494763
15.495402
15.495972
15.496067
15.497029
15.497514
15.497850
15.498075
15.498131
15.498932
15.500214
15.500266
15.500572
15.501215
15.501233
15.501257
15.501439
15.502017
15.503355
15.503603
15.503867
15.505689
15.506115
15.506657
15.506887
15.507516
15.508427
15.508547
15.508694
15.509469
15.509764
15.509893
15.509969
15.510347
15.510911
15.511077
15.511842
15.512200
15.512785
15.513649
15.515051
15.515425
15.515659
15.515875
15.515880
15.515970
15.516091
15.516712
15.517134
15.517918
15.518094
15.519162
15.520069
15.520822
15.520951
15.520968
15.521004
15.521457
15.521803
15.522446
15.522778
15.523124
15.523939
15.524113
15.524642
15.524720
15.525033
15.525459
15.526481
15.526629
15.526954
15.527366
15.527758
15.528688
15.529017
15.529178
15.529219
15.529326
15.529697
15.530039
15.532340
15.532551
15.532809
15.533002
15.533951
15.534072
15.534204
15.534935
15.535912
15.535999
15.536512
15.536676
15.536980
15.537377
15.537678
15.537835
15.538009
15.538202
15.539399
15.539720
15.540113
15.540296
15.541045
15.541306
15.541312
15.541939
15.541952
15.542840
15.544026
15.544765
15.545000
15.545478
15.546079
15.546147
15.546180
15.546611
15.546890
15.547035
15.547945
15.548753
15.549450
15.549561
15.549650
15.550199
15.550398
15.552024
15.552603
15.552710
15.553135
15.553148
15.553911
15.554091
15.555442
15.555463
15.556305
15.556700
15.556788
15.556940
15.557144
15.557504
15.557772
15.558464
15.558773
15.559082
15.559238
15.559665
15.560112
15.560278
15.561028
15.562328
15.562538
15.562561
15.562608
15.563181
15.564507
15.565279
15.565650
15.566385
15.566446
15.566687
15.566778
15.566859
15.566891
15.567519
15.567810
15.568235
15.569052
15.569168
15.569349
15.570191
15.571369
15.574168
15.574759
15.575376
15.575730
15.575931
15.575963
15.577559
15.577741
15.578011
15.578178
15.578538
15.578612
15.578628
15.579061
15.579147
15.579200
15.579531
15.579897
15.580905
15.581405
15.581540
15.581897
15.581993
15.582091
15.582748
15.583081
15.583860
15.584178
15.584870
15.584984
15.585762
15.585986
15.587050
15.587064
15.587457
15.587831
15.587986
15.588581
15.588671
15.588895
15.589341
15.589452
15.589552
15.589571
15.589641
15.589719
15.590350
15.590366
15.590489
15.591385
15.591413
15.592457
15.593310
15.593346
15.593844
15.593878
15.594536
15.594727
15.594782
15.594992
15.595078
15.595723
15.595731
15.596420
15.596475
15.596651
15.597287
15.597405
15.597880
15.598200
15.598505
15.598595
15.600445
15.600636
15.600762
15.602049
15.602484
15.602966
15.603283
15.603372
15.603391
15.603690
15.603749
15.604025
15.604106
15.604203
15.604416
15.604595
15.604812
15.607744
15.608428
15.608881
15.609192
15.609562
15.609648
15.609754
15.610498
15.611448
15.612033
15.612391
15.612439
15.612787
15.612965
15.613402
15.613601
15.613718
15.614239
15.614482
15.616506
15.616759
15.616845
15.616969
15.617708
15.618320
15.618407
15.618865
15.618915
15.620234
15.620367
15.620970
15.621741
15.622930
15.623047
15.623371
15.624092
15.624158
15.624184
15.624766
15.625423
15.625716
15.625801
15.626196
15.626597
15.626706
15.627113
15.627115
15.627413
15.629039
15.629359
15.630528
15.630668
15.631277
15.631875
15.631925
15.632435
15.633130
15.633362
15.633369
15.633831
15.633840
15.634198
15.634291
15.634336
15.634995
15.635019
15.635348
15.635912
15.635918
15.636056
15.636257
15.636527
15.636557
15.636565
15.637039
15.637067
15.638857
15.639404
15.640100
15.640336
15.640501
15.641282
15.641827
15.642795
15.642966
15.643164
15.643520
15.643554
15.644473
15.644547
15.645065
15.645564
15.646210
15.646243
15.646510
15.647034
15.647216
15.648183
15.648685
15.648960
15.651163
15.651176
15.651183
15.651276
15.651621
15.651842
15.652306
15.652753
15.652934
15.653013
15.654141
15.654242
15.655233
15.655497
15.655700
15.657903
15.658405
15.658712
15.658789
15.659003
15.659054
15.659364
15.659561
15.659669
15.660117
15.663450
15.663814
15.663837
15.663852
15.664118
15.664387
15.664716
15.665225
15.665402
15.665838
15.666302
15.666796
15.667471
15.667914
15.668122
15.668184
15.668730
15.669170
15.669309
15.669760
15.671193
15.671245
15.671312
15.671532
15.672112
15.672304
15.672343
15.672353
15.672802
15.672867
15.673392
15.674221
15.675246
15.676613
15.676716
15.677564
15.677800
15.678521
15.678905
15.679587
15.679897
15.680224
15.680997
15.681140
15.681298
15.681654
15.681696
15.681813
15.682650
15.682778
15.683024
15.684276
15.684643
15.684790
15.685298
15.686884
15.687523
15.688111
15.688357
15.688816
15.688849
15.689150
15.689411
15.689676
15.690001
15.690110
15.691617
15.691761
15.692690
15.692827
15.693160
15.694072
15.694122
15.694743
15.694885
15.695166
15.695230
15.695249
15.695526
15.695823
15.696220
15.697104
15.697411
15.698201
15.698477
15.698492
15.698635
15.699035
15.699060
15.699516
15.700044
15.700371
15.701052
15.701848
15.702850
15.703139
15.703366
15.703699
15.704908
15.705330
15.705623
15.707744
15.708092
15.708140
15.708494
15.708963
15.709719
15.709727
15.709830
15.709910
15.710086
15.710184
15.710378
15.710839
15.711223
15.711226
15.711236
15.711249
15.711387
15.711420
15.712291
15.713203
15.713466
15.713564
15.713953
15.714100
15.715603
15.715693
15.716640
15.716973
15.717486
15.717491
15.717922
15.717958
15.718131
15.718726
15.718939
15.718948
15.719099
15.719746
15.719836
15.720244
15.720570
15.720869
15.721590
15.721641
15.721717
15.723372
15.723670
15.724165
15.724422
15.725717
15.725978
15.726695
15.727140
15.729479
15.729685
15.730968
15.731590
15.731621
15.732578
15.732699
15.733236
15.733332
15.733491
15.734414
15.734618
15.735696
15.735775
15.735920
15.735969
15.736553
15.736670
15.737407
15.737427
15.738326
15.738574
15.738704
15.738710
15.739360
15.739374
15.739461
15.739620
15.739627
15.739654
15.739739
15.739907
15.739975
15.740817
15.740944
15.741172
15.742758
15.742977
15.744044
15.745343
15.745809
15.746229
15.746305
15.747021
15.747153
15.747747
15.748788
15.750031
15.750517
15.750539
15.750675
15.751029
15.751039
15.751122
15.752017
15.752152
15.752406
15.752625
15.752808
15.753582
15.753802
15.753857
15.754929
15.755098
15.755421
15.755608
15.755878
15.755884
15.755908
15.755928
15.755959
15.756997
15.758214
15.758861
15.758915
15.759037
15.759274
15.759784
15.760661
15.760979
15.761427
15.762428
15.762763
15.763034
15.763399
15.763574
15.764928
15.765062
15.765461
15.765693
15.765819
15.765847
15.766228
15.766943
15.767026
15.767084
15.767421
15.767473
15.768089
15.768846
15.769835
15.770957
15.771149
15.771536
15.771896
15.772188
15.773156
15.774445
15.775059
15.776000
15.776945
15.777776
15.778473
15.778984
15.780117
15.780199
15.780916
15.781976
15.782408
15.782754
15.782758
15.783143
15.783589
15.783593
15.783802
15.783883
15.784423
15.784843
15.784865
15.785285
15.785449
15.786154
15.786609
15.786827
15.787628
15.787775
15.788022
15.788269
15.789041
15.789359
15.789520
15.789740
15.789795
15.790314
15.791088
15.792528
15.792646
15.792965
15.793145
15.793253
15.793305
15.793579
15.793948
15.794414
15.796305
15.796459
15.796477
15.796520
15.796694
15.797659
15.798761
15.799842
15.800025
15.800323
15.800539
15.801965
15.802172
15.802484
15.802706
15.803204
15.804359
15.805432
15.806184
15.808548
15.808748
15.809168
15.809205
15.810112
15.810582
15.811366
15.811929
15.812262
15.812324
15.812533
15.812789
15.812939
15.813213
15.813413
15.814201
15.814906
15.815488
15.815741
15.816202
15.816318
15.816633
15.816892
15.817184
15.817624
15.818363
15.819602
15.819684
15.819999
15.820298
15.821578
15.822344
15.822465
15.822866
15.822892
15.823522
15.823595
15.823765
15.823978
15.824464
15.825005
15.825200
15.825372
15.826501
15.827811
15.827846
15.828618
15.828755
15.829075
15.829132
15.829875
15.830041
15.830072
15.830632
15.830700
15.830744
15.831236
15.832537
15.832551
15.833412
15.834326
15.834471
15.835784
15.836141
15.836995
15.837695
15.837712
15.838233
15.839211
15.840859
15.841512
15.841547
15.842572
15.842735
15.843334
15.843408
15.843453
15.843855
15.845024
15.845222
15.845500
15.845733
15.846248
15.846638
15.846854
15.846854
15.847369
15.847476
15.848177
15.848213
15.848822
15.848849
15.849130
15.849574
15.849720
15.851588
15.851598
15.851909
15.852578
15.852793
15.852939
15.853164
15.853280
15.853881
15.853927
15.854187
15.854447
15.854492
15.854613
15.855030
15.855096
15.855465
15.855586
15.856032
15.856161
15.856352
15.856873
15.857366
15.857389
15.857581
15.858739
15.858790
15.859244
15.859308
15.859496
15.859655
15.860445
15.860877
15.861520
15.861649
15.862582
15.862888
15.864547
15.864576
15.865569
15.866096
15.866211
15.866580
15.866864
15.866980
15.867211
15.867548
15.867575
15.867778
15.867831
15.867909
15.869054
15.869368
15.869776
15.870891
15.871076
15.871295
15.871512
15.871521
15.872228
15.872279
15.872382
15.872813
15.873635
15.876796
15.879457
15.879592
15.880650
15.881789
15.883322
15.883863
15.884855
15.884862
15.885810
15.885816
15.885850
15.885914
15.887026
15.887867
15.887954
15.888135
15.888695
15.889255
15.889280
15.889444
15.889600
15.890024
15.890175
15.890298
15.890593
15.890617
15.891116
15.891258
15.891612
15.892244
15.893413
15.893797
15.893940
15.894273
15.894513
15.895936
15.896074
15.896132
15.896851
15.897205
15.897255
15.898731
15.898983
15.899156
15.899562
15.899644
15.900376
15.901495
15.901774
15.902594
15.902694
15.903461
15.903802
15.904197
15.905323
15.905439
15.905676
15.905692
15.905723
15.905886
15.905909
15.906374
15.906514
15.907696
15.908270
15.908785
15.908898
15.909047
15.909093
15.909228
15.910231
15.910290
15.910372
15.910589
15.910981
15.911039
15.912175
15.912180
15.912852
15.913163
15.914209
15.914862
15.915020
15.915091
15.915351
15.915639
15.915643
15.915734
15.916505
15.918507
15.919074
15.919307
15.919604
15.920020
15.920151
15.920322
15.920729
15.920802
15.921381
15.922197
15.922356
15.922570
15.922778
15.922937
15.923308
15.923672
15.923828
15.924701
15.924964
15.925012
15.925103
15.925657
15.926570
15.926653
15.927072
15.927411
15.927742
15.928578
15.928611
15.928797
15.929151
15.929799
15.930205
15.930311
15.930586
15.930972
15.931001
15.931302
15.931564
15.932587
15.932973
15.933190
15.933531
15.933932
15.935524
15.936053
15.936192
15.936214
15.936363
15.936509
15.936754
15.937153
15.938961
15.939000
15.939206
15.939415
15.940195
15.940311
15.941455
15.941606
15.942181
15.942752
15.942913
15.943082
15.943186
15.943859
15.944076
15.944092
15.944897
15.945129
15.945369
15.945748
15.946467
15.947208
15.947476
15.948004
15.948128
15.948378
15.948495
15.949532
15.949533
15.950151
15.950657
15.950789
15.951807
15.951981
15.952453
15.953003
15.953229
15.953903
15.954208
15.954238
15.955750
15.957070
15.957330
15.957703
15.958109
15.959311
15.959705
15.960054
15.960477
15.961544
15.961620
15.961796
15.962055
15.962162
15.962264
15.962437
15.962758
15.963017
15.964978
15.965999
15.967009
15.967884
15.968097
15.969539
15.969667
15.969747
15.969883
15.970504
15.971876
15.972516
15.972985
15.973434
15.975431
15.975690
15.976789
15.977291
15.977375
15.978484
15.979557
15.981396
15.981565
15.982074
15.984042
15.984234
15.984444
15.984784
15.985499
15.985954
15.986022
15.986286
15.986411
15.986626
15.986627
15.987094
15.987626
15.988307
15.988732
15.990745
15.991343
15.991625
15.993278
15.993376
15.993802
15.994276
15.994551
15.995907
15.996158
15.998197
15.998689
15.999234
15.999538
15.999640
16.000310
16.000615
16.000899
16.002059
16.002139
16.003119
16.004380
16.004989
16.005088
16.006199
16.007448
16.008145
16.008605
16.010029
16.010101
16.010105
16.010170
16.010674
16.010708
16.011298
16.011601
16.011978
16.012384
16.012674
16.013256
16.013816
16.014000
16.014309
16.014418
16.015110
16.015295
16.016000
16.016562
16.016772
16.016936
16.017543
16.018369
16.018543
16.018632
16.018831
16.019126
16.019145
16.019326
16.019433
16.020182
16.021029
16.021259
16.021557
16.021854
16.024664
16.025181
16.025564
16.026799
16.026959
16.026970
16.027365
16.027609
16.028684
16.029441
16.029784
16.030178
16.030392
16.030486
16.031799
16.031873
16.032197
16.032239
16.032320
16.032517
16.032775
16.032916
16.033211
16.033889
16.034650
16.035231
16.035487
16.035517
16.036089
16.036368
16.037282
16.037423
16.037480
16.038537
16.038587
16.038602
16.038973
16.039068
16.039589
16.039838
16.040069
16.043506
16.043520
16.043795
16.044240
16.044454
16.044991
16.045130
16.046220
16.046255
16.046954
16.046970
16.047200
16.048259
16.048394
16.048630
16.048698
16.049004
16.049784
16.050190
16.050599
16.050735
16.051674
16.051773
16.051903
16.051968
16.052057
16.052246
16.052348
16.052450
16.052708
16.052769
16.053267
16.053307
16.053409
16.054019
16.054556
16.054564
16.054811
16.055566
16.055758
16.056326
16.057170
16.057250
16.059309
16.060357
16.060488
16.060581
16.060678
16.061069
16.061369
16.062100
16.062135
16.062569
16.062739
16.063599
16.063620
16.063691
16.064227
16.064865
16.064942
16.065123
16.065432
16.066024
16.066069
16.066924
16.067428
16.067676
16.067705
16.067946
16.068493
16.068715
16.068848
16.069413
16.069752
16.070781
16.070841
16.071374
16.072186
16.073175
16.073359
16.073565
16.074219
16.074856
16.074885
16.075230
16.075276
16.076018
16.076078
16.076099
16.076524
16.077015
16.077209
16.077347
16.078860
16.079191
16.079475
16.079897
16.081082
16.082054
16.082334
16.082398
16.082970
16.083068
16.083818
16.084093
16.084915
16.084945
16.084992
16.085090
16.085186
16.085803
16.085924
16.086011
16.086286
16.086680
16.086917
16.086959
16.087391
16.087448
16.087717
16.087764
16.088207
16.089617
16.089784
16.090384
16.090554
16.091194
16.091514
16.093332
16.094043
16.095468
16.095584
16.095738
16.096028
16.096114
16.096205
16.097168
16.097176
16.097368
16.097517
16.098477
16.098757
16.099007
16.099058
16.099578
16.099928
16.100251
16.100298
16.100421
16.100438
16.102371
16.103762
16.103944
16.104139
16.104144
16.104969
16.105868
16.106265
16.106337
16.108993
16.109391
16.109953
16.110465
16.111920
16.112549
16.112754
16.112765
16.112979
16.113454
16.113683
16.114344
16.114627
16.114745
16.115184
16.115749
16.116750
16.117202
16.117755
16.118497
16.118809
16.120032
16.120104
16.120762
16.120878
16.121197
16.121207
16.121218
16.121350
16.121971
16.123528
16.124149
16.124254
16.124548
16.125158
16.125207
16.125380
16.125516
16.125583
16.125963
16.126131
16.126173
16.126658
16.127156
16.128192
16.128594
16.128634
16.129130
16.129242
16.129477
16.131504
16.132440
16.132459
16.132762
16.133415
16.133545
16.133597
16.133817
16.134161
16.134264
16.135223
16.135571
16.135827
16.136336
16.136619
16.136749
16.137653
16.137698
16.137902
16.138005
16.138163
16.138945
16.139045
16.139780
16.140484
16.142367
16.142845
16.142962
16.143585
16.143717
16.145559
16.145587
16.146395
16.146513
16.146670
16.146881
16.147189
16.147413
16.147667
16.147835
16.148038
16.148088
16.148174
16.148210
16.149087
16.149220
16.149615
16.149763
16.151602
16.151637
16.151866
16.151872
16.152209
16.152706
16.152972
16.153027
16.153307
16.153369
16.153543
16.154480
16.154694
16.154972
16.155868
16.156314
16.157173
16.157377
16.157437
16.158250
16.158498
16.159111
16.159246
16.161135
16.162163
16.162823
16.163087
16.163155
16.163542
16.164521
16.164642
16.164894
16.165185
16.165750
16.165999
16.166593
16.167489
16.167825
16.167990
16.168101
16.169000
16.169132
16.169621
16.169783
16.170206
16.171749
16.171855
16.172193
16.172252
16.174207
16.174256
16.174358
16.174454
16.174490
16.174802
16.175223
16.175376
16.175377
16.175953
16.176263
16.176592
16.177365
16.177729
16.178301
16.178706
16.178786
16.180984
16.181250
16.181380
16.181692
16.181790
16.182022
16.182242
16.182911
16.183203
16.185060
16.185186
16.185239
16.185549
16.185731
16.185825
16.186591
16.187076
16.187133
16.187728
16.188559
16.189475
16.189603
16.190522
16.190753
16.191162
16.191394
16.191514
16.191829
16.192726
16.192821
16.193512
16.193523
16.193894
16.194238
16.194472
16.195403
16.195729
16.195749
16.196098
16.196164
16.196888
16.197051
16.197589
16.197791
16.199204
16.199916
16.200166
16.200200
16.200743
16.200927
16.201309
16.201328
16.201364
16.202023
16.202134
16.202554
16.202827
16.202920
16.203202
16.203296
16.203777
16.204506
16.204659
16.205508
16.205651
16.207002
16.207210
16.207420
16.207608
16.207704
16.208017
16.208823
16.208953
16.210116
16.210618
16.210640
16.211182
16.211604
16.211869
16.211990
16.212203
16.212893
16.212916
16.213011
16.213170
16.213228
16.214033
16.214205
16.214223
16.214597
16.215615
16.215857
16.216018
16.216365
16.216639
16.217136
16.217250
16.217837
16.218207
16.220014
16.220108
16.220427
16.221249
16.222555
16.223061
16.223305
16.224889
16.225798
16.225848
16.226145
16.226169
16.226551
16.226699
16.226796
16.226922
16.227075
16.228337
16.228337
16.229765
16.230197
16.230381
16.230401
16.230591
16.230720
16.231464
16.231767
16.232195
16.232701
16.235440
16.235453
16.235614
16.235651
16.235777
16.236209
16.236438
16.236872
16.237394
16.237587
16.237883
16.238000
16.238357
16.238425
16.238847
16.238959
16.239421
16.239590
16.239878
16.240077
16.240127
16.240226
16.240255
16.240452
16.240735
16.240842
16.241136
16.241550
16.241591
16.242013
16.242178
16.243264
16.243401
16.244639
16.245479
16.246035
16.246133
16.246211
16.246566
16.246837
16.247168
16.247353
16.247825
16.248046
16.248047
16.248243
16.249132
16.249578
16.249728
16.249983
16.250194
16.250716
16.250934
16.251041
16.252333
16.252593
16.254285
16.255284
16.255528
16.255535
16.255585
16.256018
16.256274
16.256683
16.257081
16.257422
16.258862
16.260297
16.260505
16.260811
16.260956
16.261367
16.262341
16.262394
16.262396
16.262498
16.263171
16.264675
16.265528
16.265929
16.266384
16.266886
16.267064
16.267670
16.267769
16.267919
16.268006
16.269278
16.269602
16.270182
16.271729
16.271975
16.272397
16.272537
16.273302
16.273671
16.273758
16.274208
16.274611
16.275064
16.275203
16.275717
16.275877
16.276334
16.276370
16.277088
16.277286
16.278207
16.278479
16.279346
16.279814
16.279931
16.280394
16.280755
16.281393
16.281579
16.281664
16.281801
16.282352
16.282857
16.282917
16.283238
16.283429
16.283724
16.284046
16.284597
16.284654
16.284669
16.285061
16.286075
16.286089
16.286166
16.286731
16.286848
16.287325
16.288491
16.288782
16.288826
16.289061
16.289485
16.290057
16.290295
16.291197
16.291617
16.292333
16.292918
16.293982
16.294500
16.294627
16.295224
16.296527
16.296772
16.297492
16.297583
16.298015
16.298582
16.298691
16.298833
16.299470
16.299693
16.300092
16.300415
16.300665
16.300928
16.301209
16.301789
16.302613
16.302751
16.303090
16.303969
16.304499
16.304641
16.304661
16.305701
16.305732
16.305929
16.306046
16.306780
16.307551
16.307649
16.307700
16.308422
16.309684
16.309876
16.310054
16.311144
16.311156
16.311260
16.311625
16.311759
16.312321
16.312521
16.312955
16.313501
16.314159
16.314660
16.314701
16.317202
16.317427
16.317810
16.318424
16.318667
16.319404
16.319931
16.320218
16.320245
16.320539
16.321296
16.322052
16.322934
16.324149
16.324577
16.324616
16.324676
16.324792
16.324834
16.324909
16.325115
16.325203
16.325565
16.326010
16.326255
16.327270
16.327547
16.327740
16.328520
16.328939
16.329762
16.330025
16.330783
16.331566
16.331965
16.332016
16.332378
16.333113
16.333144
16.333310
16.333549
16.334025
16.334248
16.334501
16.334937
16.335130
16.336620
16.336959
16.337492
16.337552
16.337614
16.337849
16.338076
16.338461
16.338577
16.338719
16.338945
16.339850
16.339888
16.340005
16.340504
16.341080
16.341364
16.341535
16.342382
16.342430
16.342602
16.342788
16.343310
16.344530
16.345080
16.346396
16.346755
16.346764
16.347146
16.347255
16.347362
16.347512
16.347811
16.348203
16.348778
16.348918
16.349728
16.349969
16.350342
16.350406
16.350470
16.350701
16.353874
16.353953
16.354315
16.354704
16.355145
16.355275
16.355636
16.355700
16.356210
16.356506
16.356620
16.356924
16.357169
16.357206
16.358356
16.358796
16.358828
16.359236
16.359547
16.360751
16.361400
16.361944
16.362013
16.362021
16.362356
16.362418
16.362453
16.362639
16.363389
16.363823
16.364015
16.364822
16.364932
16.366336
16.367258
16.367928
16.369395
16.369411
16.369522
16.370053
16.371075
16.371550
16.371589
16.372126
16.372147
16.372559
16.372772
16.373811
16.373856
16.373859
16.374233
16.375110
16.375659
16.377358
16.377704
16.378411
16.378779
16.378857
16.378865
16.379063
16.379195
16.379267
16.379373
16.380013
16.381170
16.381905
16.382066
16.382558
16.382705
16.382707
16.383163
16.383521
16.385712
16.385876
16.386475
16.386637
16.388498
16.388650
16.388895
16.390283
16.390737
16.390852
16.391033
16.391182
16.392828
16.392883
16.393633
16.393925
16.394651
16.394932
16.395360
16.396317
16.396484
16.398079
16.398809
16.398821
16.398980
16.400880
16.401457
16.402056
16.402727
16.403798
16.404621
16.404770
16.405090
16.406151
16.406184
16.406750
16.406993
16.407073
16.407385
16.407788
16.407905
16.408803
16.409089
16.409150
16.409627
16.411892
16.412472
16.412904
16.413099
16.413154
16.413307
16.414476
16.414661
16.415335
16.415481
16.415813
16.415865
16.416179
16.416593
16.417063
16.417064
16.417073
16.417139
16.417538
16.418632
16.419034
16.419206
16.419328
16.419922
16.420006
16.420285
16.421484
16.421588
16.421739
16.421884
16.422530
16.423503
16.424424
16.424773
16.425547
16.425596
16.426053
16.427004
16.427325
16.427424
16.427473
16.427961
16.428002
16.428123
16.428125
16.428714
16.429683
16.429692
16.430055
16.430663
16.432277
16.432469
16.432668
16.433280
16.433396
16.433593
16.433700
16.433820
16.434046
16.435847
16.436432
16.436556
16.437729
16.438250
16.439108
16.440369
16.441041
16.441253
16.441305
16.441646
16.441800
16.441898
16.442175
16.442235
16.442404
16.442633
16.442637
16.443775
16.443915
16.444749
16.445392
16.446744
16.446773
16.447038
16.447060
16.447333
16.447453
16.447523
16.447653
16.448312
16.448412
16.448554
16.448783
16.448813
16.448955
16.449040
16.449174
16.449377
16.449609
16.449612
16.449625
16.450358
16.450657
16.451043
16.451957
16.452226
16.452246
16.452282
16.452696
16.452991
16.453546
16.453617
16.454153
16.454634
16.454865
16.454927
16.455871
16.455893
16.456691
16.457372
16.459039
16.461356
16.461570
16.462731
16.462942
16.464578
16.465495
16.465541
16.467289
16.467601
16.467716
16.468037
16.468153
16.468775
16.469243
16.469436
16.469695
16.469746
16.469746
16.470433
16.471548
16.471762
16.472070
16.472364
16.472598
16.472653
16.472977
16.473087
16.473303
16.473329
16.473602
16.474186
16.474318
16.474540
16.475014
16.475153
16.477150
16.478202
16.478266
16.478383
16.479294
16.479633
16.479786
16.481023
16.481264
16.481335
16.481856
16.481981
16.482326
16.482425
16.482600
16.483398
16.483581
16.485836
16.486456
16.486920
16.487994
16.488419
16.488531
16.489461
16.490527
16.490564
16.490566
16.490690
16.491191
16.491696
16.491771
16.492288
16.492400
16.492469
16.492726
16.492883
16.493359
16.493404
16.493716
16.494211
16.495631
16.495671
16.495822
16.496056
16.497387
16.497433
16.498384
16.498640
16.499301
16.499720
16.500002
16.500231
16.500452
16.500604
16.501574
16.501810
16.501884
16.502793
16.503429
16.503563
16.503635
16.503767
16.505046
16.505069
16.505413
16.506070
16.506167
16.506607
16.506671
16.507132
16.507500
16.507564
16.508107
16.508399
16.508654
16.509641
16.510026
16.510128
16.510459
16.510464
16.510613
16.511657
16.511755
16.512426
16.512563
16.512956
16.512961
16.513246
16.513282
16.513367
16.514024
16.514124
16.514586
16.515254
16.515811
16.516103
16.516812
16.517214
16.518416
16.518604
16.518631
16.519072
16.519731
16.520074
16.520674
16.521006
16.521630
16.522570
16.523157
16.523506
16.523930
16.524018
16.524284
16.524611
16.524864
16.525456
16.525865
16.525989
16.526016
16.527039
16.527151
16.528491
16.529112
16.529460
16.530048
16.530372
16.530372
16.530982
16.531181
16.531486
16.531673
16.532570
16.532635
16.533070
16.533989
16.534861
16.535218
16.535411
16.535619
16.536231
16.536484
16.536817
16.536897
16.537578
16.538183
16.538636
16.538658
16.539439
16.539782
16.541019
16.541330
16.541375
16.541430
16.542098
16.542225
16.542387
16.542505
16.542672
16.542772
16.543048
16.543343
16.543840
16.543985
16.543987
16.544506
16.545083
16.545636
16.545935
16.546189
16.546919
16.546996
16.548562
16.549317
16.550155
16.550315
16.552024
16.552352
16.552452
16.552510
16.553177
16.554518
16.554685
16.554882
16.555793
16.556033
16.556292
16.556655
16.556822
16.556912
16.557076
16.557717
16.557761
16.558160
16.559078
16.559161
16.559923
16.561256
16.561261
16.561336
16.561413
16.561890
16.561917
16.562003
16.562042
16.562447
16.562692
16.562971
16.563068
16.563102
16.563234
16.563303
16.563921
16.564110
16.564150
16.564360
16.564374
16.564851
16.564940
16.566364
16.566811
16.566853
16.566943
16.567085
16.567446
16.567775
16.567886
16.568272
16.568633
16.568728
16.568781
16.569094
16.570140
16.570261
16.570828
16.571245
16.571478
16.571549
16.571575
16.571603
16.571748
16.571999
16.573178
16.573681
16.573864
16.574218
16.574536
16.574787
16.574951
16.575406
16.575916
16.576936
16.577058
16.577392
16.577925
16.578500
16.578868
16.579009
16.579133
16.580098
16.580241
16.580283
16.580455
16.581419
16.581647
16.583403
16.583485
16.583687
16.584204
16.584205
16.584337
16.584401
16.585088
16.585110
16.585167
16.585373
16.585812
16.586093
16.586179
16.586203
16.586888
16.587057
16.587500
16.587572
16.587713
16.587985
16.588510
16.588812
16.589257
16.589366
16.589472
16.589622
16.589834
16.591021
16.591133
16.592484
16.592568
16.592682
16.594201
16.594463
16.594539
16.594575
16.595395
16.595700
16.596283
16.597376
16.597628
16.598414
16.598828
16.599062
16.599289
16.599626
16.601411
16.601639
16.602516
16.603148
16.603315
16.603583
16.603780
16.604284
16.604985
16.605481
16.605794
16.606561
16.606738
16.606900
16.607082
16.607646
16.608093
16.608113
16.608159
16.608824
16.608978
16.610302
16.610646
16.610796
16.610838
16.611248
16.611496
16.612125
16.612156
16.612362
16.612433
16.612441
16.612555
16.613169
16.613714
16.614110
16.614133
16.615196
16.617178
16.617875
16.617957
16.618087
16.618312
16.618758
16.619074
16.619361
16.619481
16.619812
16.619887
16.620726
16.621828
16.621919
16.622150
16.622183
16.622545
16.623070
16.623147
16.623593
16.623788
16.623904
16.624353
16.624708
16.626366
16.626761
16.626937
16.627157
16.628067
16.628830
16.629610
16.631372
16.631442
16.631584
16.631609
16.631901
16.632188
16.632602
16.633900
16.634726
16.635129
16.635600
16.635711
16.635905
16.636311
16.636770
16.637011
16.638000
16.639240
16.639812
16.639959
16.640168
16.640264
16.640557
16.641103
16.641357
16.642134
16.642784
16.642793
16.642798
16.643391
16.644514
16.645664
16.645992
16.646317
16.646501
16.646779
16.647770
16.648101
16.648110
16.648152
16.649172
16.649392
16.649478
16.649967
16.650327
16.650493
16.650639
16.651031
16.651358
16.652079
16.652396
16.652490
16.653227
16.653511
16.653728
16.653855
16.654216
16.654269
16.654291
16.655305
16.655742
16.656762
16.657047
16.657357
16.658014
16.658576
16.658723
16.658944
16.659139
16.659954
16.660157
16.660502
16.661445
16.661843
16.662254
16.662924
16.662934
16.663160
16.663835
16.664203
16.664893
16.665844
16.665874
16.665889
16.665964
16.667424
16.667796
16.668118
16.668870
16.670138
16.671375
16.672450
16.673092
16.673378
16.673689
16.673882
16.674164
16.674252
16.674550
16.674634
16.674889
16.675409
16.675518
16.676230
16.676332
16.676374
16.676612
16.676707
16.676923
16.677079
16.677143
16.677658
16.677978
16.678261
16.679244
16.679485
16.680566
16.680803
16.681004
16.681892
16.682467
16.682769
16.683631
16.683694
16.684225
16.686232
16.686423
16.687032
16.687199
16.687818
16.688032
16.688918
16.689160
16.689410
16.690166
16.690724
16.690732
16.690832
16.690917
16.691312
16.691328
16.691866
16.692191
16.692335
16.692475
16.692496
16.692498
16.692644
16.694524
16.694703
16.695018
16.695115
16.695633
16.695667
16.696025
16.696449
16.696458
16.696583
16.696642
16.696811
16.697065
16.697351
16.697506
16.697521
16.697996
16.698017
16.698843
16.699395
16.699756
16.700050
16.700423
16.700957
16.701987
16.702898
16.703845
16.703983
16.704131
16.704388
16.705108
16.705321
16.706433
16.706970
16.707033
16.707047
16.708455
16.709176
16.710371
16.710404
16.710806
16.712324
16.713015
16.713260
16.715510
16.715833
16.716052
16.717080
16.717787
16.718124
16.718877
16.719815
16.720532
16.722133
16.722512
16.723356
16.724223
16.724883
16.725709
16.726451
16.726583
16.728211
16.728293
16.728845
16.729097
16.729331
16.729762
16.729970
16.730389
16.731185
16.731367
16.734944
16.735416
16.735460
16.735692
16.735844
16.736194
16.738977
16.739828
16.740282
16.740928
16.741098
16.741425
16.742006
16.743104
16.743308
16.743411
16.743724
16.745346
16.745403
16.745428
16.745696
16.746024
16.747108
16.747905
16.748149
16.748587
16.748605
16.748674
16.748912
16.749038
16.749669
16.749968
16.750063
16.750095
16.752089
16.752217
16.752315
16.752630
16.752651
16.755197
16.755395
16.755751
16.755806
16.756391
16.756444
16.756619
16.757078
16.757325
16.758218
16.758348
16.759144
16.759297
16.759679
16.759910
16.760095
16.760424
16.760602
16.761003
16.761132
16.761687
16.761958
16.762610
16.763262
16.763936
16.764136
16.764440
16.764872
16.765092
16.765677
16.767549
16.768116
16.768165
16.768875
16.768971
16.769224
16.769323
16.770207
16.770783
16.771234
16.772120
16.772757
16.773024
16.774270
16.774560
16.774614
16.774633
16.775815
16.775933
16.776013
16.776617
16.776702
16.776928
16.777006
16.777162
16.777704
16.777883
16.778139
16.778411
16.780736
16.780748
16.780897
16.781498
16.781566
16.782265
16.782711
16.783188
16.783932
16.784268
16.784304
16.784561
16.785748
16.785767
16.786210
16.786881
16.787511
16.787598
16.787628
16.787853
16.788176
16.789533
16.789778
16.789814
16.790162
16.790534
16.790967
16.791404
16.791441
16.792033
16.792057
16.793149
16.793730
16.793960
16.794437
16.794796
16.796229
16.797246
16.797894
16.797954
16.798602
16.798927
16.799242
16.799350
16.799447
16.799531
16.800481
16.801201
16.801338
16.801706
16.802137
16.802474
16.803013
16.803761
16.804230
16.804234
16.804329
16.805384
16.805911
16.805940
16.806047
16.806425
16.806695
16.806854
16.807833
16.807875
16.807962
16.808398
16.808435
16.809507
16.809726
16.809814
16.810374
16.810516
16.811377
16.811408
16.812404
16.813253
16.813858
16.815000
16.815380
16.815428
16.816097
16.816521
16.816824
16.816832
16.816894
16.817256
16.817297
16.817564
16.817636
16.818125
16.818215
16.819089
16.819126
16.819753
16.819800
16.819860
16.820380
16.820530
16.820608
16.820850
16.820898
16.821748
16.821982
16.821984
16.822492
16.823004
16.824206
16.824221
16.825029
16.825103
16.825442
16.825879
16.826235
16.826768
16.827265
16.827429
16.827583
16.827625
16.827708
16.828003
16.828897
16.829713
16.829860
16.830084
16.830445
16.831020
16.831164
16.831637
16.831665
16.832025
16.832112
16.832148
16.832470
16.832491
16.832491
16.832594
16.832708
16.833028
16.833321
16.833440
16.833522
16.833532
16.833680
16.833793
16.833854
16.834352
16.834461
16.834581
16.834834
16.835321
16.836472
16.836607
16.836836
16.837246
16.837533
16.837869
16.837980
16.838037
16.838633
16.838895
16.840303
16.840635
16.841851
16.841892
16.842552
16.842681
16.843204
16.843426
16.843951
16.844437
16.844549
16.844940
16.845511
16.845517
16.846293
16.846660
16.846783
16.846895
16.846900
16.847052
16.847222
16.847384
16.848402
16.848889
16.849002
16.849488
16.850337
16.850597
16.850838
16.851099
16.851354
16.851518
16.852008
16.852085
16.852664
16.852871
16.853391
16.853689
16.854356
16.854413
16.855688
16.856735
16.857360
16.857834
16.858573
16.859012
16.859068
16.859336
16.861411
16.861472
16.862186
16.862353
16.862973
16.863681
16.864412
16.864421
16.864475
16.866506
16.866526
16.866772
16.866821
16.867109
16.867312
16.867342
16.867778
16.867881
16.867912
16.867964
16.867975
16.868153
16.868321
16.868830
16.869075
16.869575
16.869828
16.870186
16.870685
16.870892
16.870935
16.871494
16.872131
16.872184
16.872321
16.872801
16.873609
16.874714
16.874764
16.874933
16.875045
16.875138
16.875169
16.876388
16.876599
16.876634
16.877471
16.877474
16.878792
16.880538
16.880697
16.881324
16.881508
16.881562
16.882341
16.882562
16.883136
16.883426
16.883653
16.883989
16.884373
16.884814
16.885036
16.885130
16.885170
16.885368
16.885390
16.886317
16.886439
16.887084
16.887431
16.888018
16.888087
16.888521
16.889076
16.889128
16.889204
16.889810
16.890411
16.890548
16.890689
16.891453
16.893162
16.893425
16.893504
16.893632
16.893870
16.894448
16.895747
16.896317
16.896429
16.896992
16.897055
16.897255
16.897277
16.897429
16.898600
16.899642
16.899779
16.900209
16.900609
16.901443
16.901457
16.901478
16.903033
16.903266
16.903744
16.903856
16.904083
16.904893
16.905913
16.906137
16.906312
16.906450
16.907081
16.907907
16.908868
16.909204
16.909217
16.910687
16.910932
16.912292
16.912497
16.912885
16.912917
16.913022
16.913121
16.913230
16.913491
16.913887
16.913940
16.914828
16.915854
16.916069
16.916087
16.917110
16.917177
16.917344
16.917975
16.918472
16.918491
16.919594
16.919858
16.919916
16.920640
16.920812
16.921078
16.921295
16.921404
16.921471
16.921814
16.922094
16.922321
16.922628
16.922857
16.922983
16.923483
16.924204
16.924332
16.924678
16.924814
16.925023
16.925822
16.927346
16.927395
16.927516
16.927532
16.928245
16.928555
16.929074
16.929251
16.929868
16.929928
16.931706
16.932046
16.932174
16.932559
16.932701
16.932988
16.934133
16.934987
16.935549
16.936244
16.936274
16.936386
16.937140
16.937669
16.939185
16.939230
16.939402
16.941526
16.941677
16.941815
16.941993
16.942107
16.942377
16.942984
16.943068
16.943701
16.944041
16.944986
16.945096
16.945389
16.945554
16.946614
16.946774
16.946964
16.947145
16.948633
16.949241
16.949707
16.949990
16.950404
16.951244
16.951524
16.951534
16.951587
16.952229
16.952273
16.952401
16.952686
16.953186
16.953191
16.954000
16.954910
16.954994
16.956096
16.956999
16.958520
16.959736
16.960004
16.960061
16.960756
16.961848
16.962653
16.963116
16.963226
16.963521
16.964071
16.964392
16.964430
16.965035
16.965663
16.966075
16.966283
16.966299
16.966534
16.967140
16.967418
16.968154
16.968236
16.968652
16.968773
16.969495
16.969806
16.971607
16.971675
16.972106
16.972485
16.973481
16.973521
16.974971
16.975045
16.975327
16.976272
16.976645
16.976691
16.976768
16.977581
16.978014
16.978407
16.978496
16.979616
16.980316
16.980628
16.980881
16.980906
16.980928
16.981194
16.982311
16.982383
16.982385
16.982722
16.983947
16.985033
16.985508
16.985553
16.986557
16.987303
16.987547
16.987886
16.988638
16.989109
16.989192
16.989628
16.991342
16.991649
16.992525
16.993432
16.994053
16.994326
16.994525
16.994990
16.995018
16.995740
16.996232
16.996633
16.996734
16.998142
16.998203
16.998260
16.998387
16.998735
16.999373
16.999881
17.000315
17.001329
17.002733
17.002736
17.003086
17.003302
17.003722
17.004253
17.004937
17.005024
17.005301
17.007454
17.008280
17.008872
17.008953
17.009395
17.009404
17.009757
17.009790
17.010235
17.010528
17.010910
17.011644
17.011723
17.012118
17.012859
17.013946
17.014390
17.014694
17.015084
17.015213
17.015300
17.015906
17.016138
17.017262
17.018288
17.018959
17.019016
17.019031
17.019106
17.020330
17.021633
17.021797
17.022577
17.022611
17.023763
17.023924
17.024394
17.026148
17.026243
17.027060
17.027440
17.027540
17.027599
17.027715
17.027762
17.028288
17.028297
17.028529
17.028882
17.029197
17.029570
17.029613
17.029672
17.029969
17.030066
17.030086
17.031404
17.032533
17.033725
17.033826
17.033940
17.034349
17.034480
17.034528
17.034888
17.035204
17.035283
17.035441
17.035666
17.036220
17.036599
17.037138
17.037636
17.038150
17.038153
17.038519
17.038822
17.039005
17.039587
17.039686
17.039735
17.041164
17.041284
17.041443
17.042707
17.043206
17.044232
17.044298
17.044301
17.044835
17.044896
17.045802
17.046041
17.046321
17.046350
17.047055
17.047095
17.047642
17.047802
17.047887
17.049259
17.049689
17.050069
17.050152
17.050155
17.051048
17.051060
17.052038
17.052197
17.052802
17.053096
17.053115
17.053462
17.053879
17.054227
17.054478
17.055442
17.055467
17.055530
17.055540
17.055619
17.055813
17.056152
17.056486
17.056691
17.056822
17.057082
17.057298
17.057526
17.058327
17.058483
17.059008
17.059838
17.060324
17.061221
17.061293
17.061766
17.062176
17.063603
17.063678
17.064676
17.064703
17.064764
17.064870
17.064939
17.065241
17.065851
17.066116
17.066225
17.066251
17.066589
17.067950
17.068022
17.068143
17.068336
17.068892
17.069281
17.069371
17.069591
17.069658
17.070287
17.070558
17.071072
17.071209
17.071386
17.072099
17.072171
17.072250
17.072291
17.072450
17.073048
17.073106
17.073130
17.073370
17.074264
17.074362
17.074987
17.075674
17.076242
17.076583
17.076708
17.077311
17.077510
17.077705
17.077811
17.078274
17.078455
17.079715
17.079973
17.080671
17.080696
17.080912
17.081056
17.081214
17.081338
17.081729
17.081818
17.082741
17.083166
17.083302
17.083359
17.083539
17.083970
17.084320
17.084715
17.085026
17.085998
17.086029
17.086764
17.087862
17.087984
17.088321
17.088797
17.089079
17.089476
17.089511
17.090073
17.090603
17.091056
17.091132
17.091505
17.092482
17.092531
17.092571
17.092796
17.094192
17.094619
17.094774
17.094883
17.095916
17.096720
17.097667
17.099118
17.099723
17.100384
17.100516
17.101038
17.101528
17.101848
17.102043
17.102620
17.103211
17.103241
17.103487
17.103750
17.104246
17.104806
17.105062
17.105549
17.106090
17.106427
17.106567
17.106641
17.106745
17.106971
17.107036
17.107222
17.107486
17.108801
17.109510
17.110265
17.110344
17.110810
17.111028
17.111353
17.111558
17.112089
17.112229
17.112721
17.113516
17.113652
17.113843
17.114059
17.114510
17.114819
17.114829
17.114851
17.115149
17.115371
17.115465
17.115591
17.116406
17.117369
17.117824
17.117887
17.117911
17.118232
17.118787
17.119064
17.120182
17.120261
17.120666
17.120849
17.121092
17.121105
17.121338
17.121364
17.121752
17.122269
17.122567
17.122675
17.123041
17.123055
17.123190
17.123253
17.123665
17.123811
17.124634
17.124983
17.125930
17.126862
17.127001
17.128017
17.128397
17.129040
17.129278
17.130389
17.130510
17.130587
17.130982
17.131518
17.131539
17.131746
17.132275
17.132307
17.132880
17.132987
17.133314
17.133348
17.134310
17.136091
17.136492
17.136696
17.136753
17.137534
17.137782
17.138139
17.138901
17.139073
17.140518
17.141058
17.141169
17.141186
17.141321
17.142069
17.142637
17.143495
17.143651
17.144656
17.144843
17.145009
17.145169
17.145177
17.145235
17.145400
17.145587
17.145879
17.146013
17.146400
17.146534
17.146903
17.147281
17.147775
17.147959
17.148266
17.149059
17.149797
17.150411
17.150432
17.151189
17.151637
17.151958
17.152154
17.152960
17.153471
17.154138
17.154314
17.154735
17.154907
17.155163
17.155884
17.156021
17.156041
17.156621
17.156794
17.156821
17.157012
17.157564
17.159197
17.159715
17.160302
17.160414
17.160587
17.160761
17.161451
17.161874
17.162154
17.162164
17.162219
17.162503
17.163349
17.163441
17.163609
17.163960
17.164325
17.164863
17.164889
17.165037
17.165799
17.165883
17.166248
17.166988
17.167027
17.167678
17.167717
17.168650
17.168663
17.168966
17.169158
17.169166
17.169199
17.169842
17.169881
17.170097
17.170503
17.170741
17.171813
17.172999
17.174619
17.174758
17.175680
17.176494
17.176709
17.176936
17.177589
17.177675
17.178303
17.178426
17.178525
17.178764
17.179527
17.181607
17.181705
17.181720
17.182415
17.182476
17.182536
17.182768
17.182833
17.183105
17.183112
17.183333
17.183481
17.183778
17.185407
17.186238
17.186647
17.187058
17.188842
17.188964
17.190408
17.190448
17.190747
17.192358
17.193172
17.193739
17.193906
17.195218
17.195344
17.195457
17.196046
17.196122
17.196171
17.196422
17.196648
17.197092
17.197406
17.197524
17.197879
17.197929
17.198226
17.198278
17.198980
17.199175
17.199750
17.200030
17.200350
17.201395
17.201545
17.201915
17.201985
17.202002
17.202388
17.202806
17.202965
17.203082
17.203124
17.203557
17.203596
17.204838
17.204921
17.205187
17.205352
17.206708
17.207088
17.207744
17.207783
17.207839
17.208382
17.208965
17.210270
17.210700
17.211262
17.211289
17.211349
17.211541
17.211786
17.212070
17.212166
17.212420
17.213011
17.213317
17.213511
17.213563
17.213777
17.213908
17.214247
17.214822
17.214943
17.215074
17.215995
17.216734
17.216747
17.217226
17.217757
17.217962
17.218078
17.218084
17.218348
17.219030
17.219814
17.219839
17.220229
17.220308
17.221948
17.222932
17.223006
17.223461
17.223568
17.223682
17.223711
17.223722
17.224019
17.224216
17.224347
17.224651
17.224835
17.224899
17.224960
17.226436
17.226445
17.227199
17.227771
17.228177
17.228296
17.228709
17.228913
17.228970
17.229619
17.229669
17.231365
17.231431
17.231957
17.232199
17.232336
17.233432
17.233802
17.234717
17.236119
17.236608
17.237043
17.237159
17.237231
17.238048
17.239455
17.240601
17.240954
17.241455
17.241611
17.241732
17.241870
17.242823
17.242999
17.243433
17.244376
17.244678
17.245770
17.245772
17.246059
17.246807
17.246906
17.247921
17.249553
17.249744
17.249979
17.250316
17.250813
17.250840
17.251617
17.251635
17.251921
17.252144
17.252455
17.253180
17.253309
17.254129
17.254383
17.254906
17.255854
17.256094
17.256210
17.256267
17.256594
17.258584
17.258612
17.258631
17.259151
17.259356
17.259519
17.260020
17.260074
17.260750
17.260871
17.261140
17.261877
17.262310
17.262903
17.262939
17.263073
17.263155
17.263400
17.263678
17.264489
17.264625
17.264781
17.264910
17.265032
17.265979
17.266801
17.266869
17.267419
17.267420
17.267792
17.268619
17.268815
17.268849
17.269959
17.270173
17.270401
17.270658
17.270768
17.270864
17.270980
17.271071
17.271244
17.271853
17.274009
17.274215
17.275353
17.276428
17.276460
17.276464
17.277112
17.277613
17.277691
17.278371
17.278431
17.278589
17.278936
17.280203
17.280290
17.280393
17.280864
17.282111
17.282503
17.282858
17.283085
17.283384
17.283706
17.283870
17.283886
17.284051
17.284347
17.285618
17.287255
17.287400
17.287820
17.287834
17.287835
17.288455
17.288788
17.289335
17.289520
17.289702
17.289775
17.290906
17.290914
17.291230
17.291751
17.292012
17.292214
17.292500
17.292608
17.294017
17.294548
17.295575
17.295602
17.296413
17.296643
17.297049
17.297233
17.297803
17.297805
17.298880
17.298902
17.299938
17.300956
17.300963
17.301080
17.301152
17.301288
17.301868
17.302891
17.303553
17.304241
17.304577
17.304935
17.304992
17.305056
17.305126
17.305604
17.305708
17.305855
17.306397
17.306516
17.306623
17.306634
17.306851
17.307271
17.307428
17.308711
17.309516
17.309596
17.309761
17.309959
17.310253
17.310596
17.310867
17.311127
17.311349
17.312012
17.312038
17.312333
17.312596
17.312825
17.313050
17.313334
17.314197
17.314407
17.314473
17.315326
17.315400
17.315783
17.316186
17.316344
17.316508
17.316843
17.317938
17.318251
17.318758
17.318971
17.319852
17.320650
17.320669
17.320747
17.320944
17.321028
17.321093
17.321220
17.321302
17.321307
17.323048
17.323840
17.323895
17.324623
17.325203
17.325318
17.325616
17.325840
17.326261
17.326459
17.326470
17.327252
17.327461
17.328850
17.329243
17.330011
17.330779
17.331445
17.331818
17.332224
17.332542
17.332610
17.332617
17.333647
17.335309
17.335357
17.336159
17.336264
17.336481
17.336758
17.336996
17.337986
17.338393
17.338544
17.339221
17.339622
17.340377
17.340474
17.340510
17.341386
17.342691
17.342980
17.343067
17.344968
17.344981
17.345150
17.345161
17.345205
17.345278
17.345350
17.345450
17.345636
17.346399
17.346472
17.346475
17.346794
17.346941
17.347097
17.347278
17.347992
17.348024
17.348878
17.349169
17.349607
17.350010
17.350826
17.351474
17.354452
17.354861
17.354908
17.355354
17.355404
17.356399
17.356534
17.356680
17.356853
17.356858
17.357368
17.358194
17.358256
17.358758
17.359270
17.359580
17.359866
17.360117
17.360125
17.360320
17.360399
17.360401
17.360697
17.360776
17.361254
17.361496
17.361753
17.362029
17.362204
17.362228
17.362953
17.362957
17.363120
17.363844
17.364202
17.365349
17.366253
17.367213
17.367943
17.368028
17.368804
17.368832
17.369274
17.369387
17.369594
17.369742
17.369762
17.370136
17.370542
17.370672
17.370822
17.370931
17.371073
17.371426
17.371747
17.371892
17.372622
17.373279
17.373349
17.373581
17.374602
17.375895
17.376060
17.376253
17.376543
17.376712
17.376781
17.376826
17.376972
17.377101
17.377679
17.377775
17.378530
17.380069
17.380369
17.380545
17.380790
17.380794
17.381097
17.381339
17.381612
17.381725
17.382970
17.383320
17.383741
17.383751
17.383828
17.384151
17.385238
17.385425
17.385873
17.386701
17.386808
17.386938
17.388553
17.389002
17.389047
17.389588
17.389674
17.389752
17.390148
17.390518
17.390890
17.391882
17.392100
17.392133
17.392370
17.393801
17.393937
17.394104
17.395094
17.395244
17.395589
17.395715
17.396204
17.396350
17.396384
17.396479
17.397037
17.397253
17.397734
17.398276
17.399230
17.399712
17.400360
17.400822
17.401850
17.402001
17.402008
17.402090
17.402272
17.402389
17.404224
17.406079
17.406573
17.406733
17.407657
17.408010
17.408095
17.408109
17.408231
17.408828
17.409462
17.409657
17.410460
17.411108
17.411251
17.411891
17.411909
17.413035
17.413287
17.413341
17.414945
17.415018
17.415430
17.416216
17.416598
17.416734
17.417071
17.417108
17.417482
17.417490
17.418052
17.419026
17.419113
17.419177
17.419418
17.419948
17.420531
17.420613
17.420675
17.421265
17.422687
17.423773
17.424036
17.424759
17.425155
17.425632
17.425989
17.428086
17.428854
17.429062
17.429177
17.429347
17.429440
17.429675
17.429961
17.430108
17.430591
17.432164
17.432464
17.433216
17.433686
17.433854
17.435808
17.437267
17.437358
17.437391
17.437953
17.438382
17.438574
17.438748
17.440096
17.440643
17.440743
17.441231
17.441441
17.441542
17.441748
17.442750
17.442993
17.443092
17.443449
17.443890
17.445377
17.445606
17.446161
17.447081
17.447169
17.447454
17.448139
17.448611
17.449560
17.449632
17.450153
17.450442
17.450547
17.450978
17.451189
17.451360
17.451577
17.452012
17.452749
17.453143
17.453629
17.453649
17.453704
17.453917
17.454240
17.454770
17.455010
17.455016
17.455428
17.455775
17.457704
17.457880
17.458449
17.458634
17.459505
17.459633
17.459821
17.460151
17.460461
17.461641
17.461666
17.461675
17.462214
17.462235
17.463294
17.463885
17.464026
17.464112
17.464480
17.464883
17.465792
17.466485
17.466791
17.467500
17.467514
17.467582
17.468017
17.469264
17.469538
17.469554
17.469844
17.469933
17.470004
17.470097
17.470121
17.470327
17.470594
17.470793
17.471164
17.471614
17.472125
17.473068
17.473581
17.473829
17.474163
17.474349
17.474485
17.475420
17.475758
17.476040
17.476106
17.476355
17.477065
17.477097
17.477168
17.477211
17.477231
17.477389
17.477636
17.477760
17.478063
17.478372
17.478397
17.478411
17.478870
17.479022
17.479265
17.479734
17.480161
17.480377
17.480740
17.480919
17.481637
17.482196
17.483130
17.483272
17.483969
17.484209
17.484316
17.484513
17.484637
17.484779
17.486037
17.486061
17.486074
17.486458
17.486869
17.489166
17.489894
17.490933
17.491166
17.491195
17.491601
17.492424
17.492759
17.493103
17.493534
17.493817
17.493828
17.494010
17.494176
17.494789
17.495743
17.496362
17.496915
17.498129
17.498264
17.498841
17.499088
17.499154
17.499524
17.499561
17.499994
17.500678
17.501931
17.502150
17.502155
17.503229
17.503893
17.504172
17.504384
17.505170
17.505208
17.505664
17.506019
17.507164
17.508363
17.508527
17.508577
17.508791
17.508849
17.510364
17.511541
17.512210
17.512928
17.513459
17.513549
17.513597
17.514076
17.514078
17.514222
17.514512
17.514784
17.514821
17.515278
17.515410
17.516292
17.516413
17.516638
17.517396
17.517419
17.517567
17.518092
17.518147
17.518357
17.518493
17.518503
17.518640
17.518760
17.519213
17.519584
17.521232
17.521942
17.522036
17.522084
17.523356
17.523704
17.524054
17.524124
17.525343
17.525435
17.525812
17.525838
17.526606
17.526847
17.527089
17.527325
17.528108
17.528471
17.528673
17.529338
17.529664
17.530116
17.530670
17.530683
17.530748
17.531633
17.531930
17.533162
17.533951
17.534206
17.534245
17.535466
17.536163
17.536284
17.536473
17.536844
17.536849
17.536892
17.537211
17.537372
17.537592
17.537654
17.538938
17.539380
17.539726
17.539853
17.540062
17.540175
17.540357
17.541175
17.541357
17.541658
17.543268
17.543759
17.544242
17.545120
17.546169
17.546687
17.547051
17.547074
17.548649
17.548759
17.549720
17.550423
17.550680
17.550915
17.551075
17.551937
17.552084
17.552574
17.552698
17.552829
17.552843
17.552940
17.553019
17.553261
17.553688
17.554324
17.554572
17.555902
17.556128
17.556468
17.556771
17.557468
17.557640
17.558075
17.558457
17.558764
17.559717
17.560317
17.560560
17.562244
17.562411
17.562711
17.562836
17.562865
17.563008
17.563035
17.563305
17.563691
17.563847
17.564198
17.564468
17.564778
17.565558
17.566368
17.566996
17.567177
17.567314
17.567389
17.567883
17.568236
17.568327
17.568857
17.568984
17.569021
17.569196
17.571755
17.572277
17.572477
17.572745
17.572856
17.574640
17.574855
17.574871
17.575221
17.575702
17.575775
17.576300
17.576314
17.578105
17.578209
17.578853
17.579009
17.579220
17.579544
17.579555
17.579966
17.580017
17.580276
17.580464
17.581179
17.581287
17.581311
17.581518
17.581823
17.581944
17.582136
17.582203
17.582459
17.582669
17.582951
17.583294
17.584207
17.584289
17.584536
17.584876
17.585564
17.585761
17.585915
17.586793
17.586818
17.587186
17.587975
17.588194
17.588256
17.588449
17.588511
17.588803
17.589421
17.589567
17.590059
17.590218
17.590355
17.590489
17.590722
17.590878
17.590948
17.591417
17.592565
17.592576
17.594817
17.595050
17.595348
17.595803
17.596089
17.596197
17.596300
17.596714
17.597039
17.597810
17.598220
17.598306
17.598309
17.598422
17.598562
17.598795
17.599303
17.599553
17.600510
17.600834
17.601171
17.601411
17.601606
17.602055
17.602275
17.602406
17.603455
17.603472
17.603511
17.603788
17.603885
17.603893
17.604485
17.605015
17.605341
17.605841
17.606529
17.606651
17.607461
17.609425
17.609928
17.610794
17.610976
17.611227
17.611782
17.612426
17.612498
17.612766
17.613103
17.613338
17.613492
17.613509
17.613700
17.613888
17.613984
17.613992
17.614533
17.615785
17.615948
17.616802
17.616863
17.617042
17.617787
17.618794
17.619282
17.619898
17.620026
17.621286
17.622038
17.622253
17.622704
17.622895
17.623094
17.623494
17.623746
17.624418
17.624526
17.624774
17.625087
17.626052
17.626362
17.626473
17.626593
17.627363
17.627694
17.628252
17.628322
17.628406
17.628681
17.629006
17.629024
17.629179
17.629347
17.629810
17.630303
17.630779
17.630969
17.631209
17.631528
17.631931
17.631977
17.632036
17.632051
17.632247
17.632261
17.633157
17.633285
17.633331
17.633849
17.634258
17.635800
17.636279
17.636513
17.636586
17.636991
17.637760
17.638174
17.638654
17.639556
17.640225
17.640354
17.640611
17.641625
17.641830
17.642643
17.643090
17.643427
17.643849
17.644096
17.644156
17.644472
17.645976
17.646084
17.646271
17.647039
17.647515
17.647895
17.648172
17.648222
17.648738
17.649052
17.649341
17.649683
17.649964
17.650477
17.650603
17.650851
17.651535
17.651596
17.651939
17.652016
17.652047
17.652084
17.652349
17.652759
17.652776
17.652976
17.654639
17.654852
17.654889
17.654987
17.655469
17.655579
17.656382
17.656581
17.657151
17.657261
17.657322
17.657731
17.658170
17.658610
17.659640
17.660376
17.660655
17.660819
17.661025
17.661161
17.661313
17.661875
17.662045
17.662089
17.663331
17.663437
17.663443
17.663504
17.665789
17.667090
17.667366
17.667598
17.667694
17.668309
17.668504
17.669202
17.669375
17.670324
17.670480
17.670527
17.670537
17.670608
17.671640
17.672295
17.672415
17.674167
17.674431
17.674491
17.674587
17.674736
17.675694
17.675867
17.676301
17.676491
17.676806
17.677389
17.677988
17.678600
17.678990
17.680874
17.681011
17.681086
17.681214
17.681386
17.681820
17.682643
17.682968
17.683186
17.683573
17.683914
17.684282
17.684887
17.685059
17.685153
17.685448
17.686106
17.688252
17.688930
17.689350
17.689554
17.690733
17.691005
17.691233
17.691300
17.691386
17.694770
17.695014
17.695022
17.695251
17.695261
17.695765
17.696203
17.696814
17.697039
17.697043
17.697282
17.697452
17.697753
17.698540
17.699050
17.699637
17.699769
17.699997
17.700445
17.701283
17.701409
17.701799
17.701988
17.702182
17.702412
17.703013
17.703079
17.703192
17.703509
17.704100
17.704540
17.704601
17.704608
17.705144
17.707213
17.708491
17.709479
17.709999
17.710728
17.710749
17.711621
17.711855
17.711874
17.712074
17.714348
17.714651
17.715074
17.715258
17.715473
17.715535
17.716196
17.716650
17.718029
17.718199
17.718430
17.718813
17.719066
17.719519
17.719600
17.719667
17.719803
17.720294
17.720446
17.720546
17.720824
17.721336
17.721425
17.721869
17.722001
17.722251
17.723026
17.723715
17.723910
17.725209
17.725221
17.725362
17.726111
17.727498
17.728679
17.729561
17.729580
17.729992
17.730316
17.730437
17.730615
17.730858
17.731050
17.731147
17.731314
17.731346
17.731501
17.731672
17.732038
17.732520
17.732768
17.733576
17.733641
17.733660
17.734240
17.735056
17.735064
17.735121
17.736290
17.737591
17.737674
17.737770
17.738241
17.738476
17.738489
17.738901
17.740069
17.740186
17.740913
17.742196
17.742230
17.742754
17.743154
17.743317
17.743855
17.744003
17.744187
17.744391
17.744982
17.745095
17.745406
17.745505
17.745538
17.745567
17.746342
17.746665
17.746804
17.746923
17.747524
17.747647
17.748052
17.748214
17.749204
17.750557
17.751371
17.751631
17.752455
17.753409
17.754676
17.755053
17.756527
17.756743
17.757127
17.757376
17.757542
17.757545
17.758076
17.758235
17.758544
17.758553
17.758629
17.759289
17.759341
17.760305
17.760826
17.760884
17.760933
17.761101
17.761409
17.761681
17.763132
17.763506
17.763925
17.763999
17.764096
17.764362
17.764935
17.765202
17.765639
17.766508
17.766882
17.767065
17.767327
17.767335
17.768044
17.768739
17.768842
17.768873
17.769562
17.769573
17.769587
17.770424
17.770717
17.771322
17.771901
17.772161
17.772163
17.772585
17.772971
17.773013
17.773095
17.773303
17.773346
17.773434
17.774067
17.774256
17.774328
17.774519
17.774634
17.774702
17.774755
17.775437
17.775488
17.775796
17.776147
17.776174
17.776251
17.776461
17.776955
17.777323
17.778553
17.778733
17.778905
17.779264
17.779407
17.779760
17.780679
17.781092
17.781102
17.781572
17.781700
17.781712
17.781818
17.782398
17.782931
17.783397
17.783943
17.784660
17.784936
17.785079
17.785404
17.785684
17.786237
17.786719
17.786854
17.787163
17.787172
17.787295
17.787654
17.788300
17.789086
17.789644
17.789752
17.789804
17.789900
17.790268
17.790507
17.790955
17.791410
17.791424
17.792079
17.792974
17.793598
17.793651
17.793730
17.793803
17.794632
17.794886
17.795408
17.796178
17.796353
17.796913
17.797557
17.798228
17.798713
17.799457
17.800080
17.800296
17.801196
17.801997
17.802717
17.802873
17.803107
17.803542
17.803561
17.804370
17.804618
17.804752
17.804950
17.805207
17.806006
17.806816
17.806866
17.807031
17.807041
17.807043
17.807177
17.807188
17.807269
17.807318
17.807983
17.809199
17.809409
17.809471
17.809682
17.810057
17.811703
17.811779
17.811784
17.811925
17.811964
17.811989
17.812256
17.812807
17.812946
17.813082
17.814070
17.814523
17.814659
17.814667
17.814699
17.814769
17.815042
17.816444
17.816831
17.817388
17.818159
17.818613
17.818649
17.819136
17.819504
17.820309
17.820431
17.820732
17.820976
17.821011
17.821152
17.822271
17.823358
17.823544
17.824179
17.824307
17.825728
17.825789
17.825808
17.826113
17.826350
17.826604
17.827950
17.828093
17.828160
17.829023
17.830055
17.830357
17.830524
17.831139
17.831239
17.832303
17.832518
17.832834
17.833234
17.833387
17.833825
17.834212
17.834582
17.834865
17.836103
17.837454
17.837681
17.837872
17.837965
17.837968
17.838341
17.838662
17.839123
17.839861
17.840138
17.840252
17.840800
17.840931
17.840944
17.841641
17.842250
17.842257
17.842352
17.842776
17.842856
17.843514
17.843766
17.844258
17.844302
17.844769
17.845119
17.845137
17.845370
17.845383
17.845582
17.845724
17.846212
17.846505
17.846549
17.846707
17.847391
17.848342
17.848825
17.850348
17.850989
17.851146
17.851765
17.852202
17.852209
17.852327
17.852339
17.852794
17.854448
17.856188
17.856854
17.857609
17.858437
17.858774
17.858798
17.859241
17.859536
17.860274
17.860542
17.861034
17.862320
17.862448
17.862631
17.862649
17.863413
17.863707
17.863758
17.864152
17.864529
17.864655
17.864742
17.864896
17.865353
17.865425
17.866622
17.866812
17.867608
17.867906
17.868117
17.868708
17.870727
17.871158
17.871522
17.871758
17.872221
17.872362
17.872439
17.872603
17.873565
17.874510
17.874619
17.874980
17.875142
17.875238
17.875355
17.875712
17.877009
17.877249
17.877405
17.877448
17.878610
17.878956
17.879179
17.880671
17.880685
17.881087
17.881240
17.881438
17.881471
17.881828
17.883337
17.884013
17.884166
17.884208
17.884290
17.884675
17.884696
17.885383
17.885692
17.886302
17.886431
17.886599
17.889018
17.889451
17.889717
17.890476
17.891120
17.891707
17.892395
17.892556
17.892639
17.892697
17.892811
17.893364
17.893479
17.894719
17.894723
17.894999
17.895414
17.895507
17.896580
17.896975
17.897176
17.897315
17.897873
17.898673
17.898840
17.899510
17.899662
17.900219
17.901987
17.902222
17.902225
17.902549
17.902567
17.902667
17.903145
17.903983
17.904571
17.904970
17.905064
17.905154
17.905659
17.905747
17.905931
17.906421
17.906552
17.907282
17.908338
17.908591
17.910241
17.910816
17.910905
17.911719
17.913919
17.914310
17.914577
17.915238
17.916177
17.916224
17.916464
17.917105
17.917844
17.917886
17.917897
17.918008
17.918543
17.918579
17.919030
17.919278
17.919961
17.920307
17.920309
17.920996
17.921151
17.921798
17.922311
17.922745
17.922780
17.922851
17.922962
17.923009
17.923188
17.923742
17.923777
17.923914
17.924130
17.924818
17.925284
17.925396
17.925733
17.925938
17.926758
17.927115
17.927476
17.927578
17.927663
17.928490
17.929023
17.929038
17.929576
17.929917
17.931330
17.931397
17.931831
17.932117
17.932222
17.932264
17.932370
17.933337
17.934387
17.934540
17.935125
17.935396
17.935633
17.936228
17.936339
17.937546
17.938250
17.938267
17.938541
17.938854
17.939031
17.939043
17.939284
17.940797
17.941431
17.941707
17.941969
17.942127
17.942187
17.942251
17.942753
17.943194
17.943489
17.943531
17.944147
17.944434
17.944779
17.945620
17.946147
17.946255
17.946258
17.946602
17.946902
17.948082
17.948524
17.949256
17.949408
17.949580
17.949642
17.950034
17.950393
17.950443
17.950914
17.950973
17.951044
17.951107
17.951526
17.951910
17.952963
17.953438
17.953477
17.953958
17.954056
17.954565
17.955916
17.956254
17.956352
17.956662
17.957508
17.957599
17.957640
17.958129
17.958198
17.958565
17.959631
17.959867
17.959973
17.960493
17.960637
17.960744
17.960925
17.961877
17.961907
17.962430
17.962535
17.962732
17.962899
17.963239
17.963362
17.963768
17.964120
17.964578
17.964655
17.964749
17.964960
17.965209
17.966066
17.966313
17.968425
17.968993
17.969070
17.969578
17.969786
17.970380
17.970618
17.971142
17.971276
17.971947
17.972050
17.972134
17.972632
17.973053
17.973066
17.974256
17.975542
17.975736
17.976324
17.976403
17.976477
17.976611
17.977371
17.980009
17.980684
17.980739
17.980836
17.980985
17.982487
17.982615
17.983173
17.983717
17.984019
17.984172
17.984478
17.984738
17.985010
17.985449
17.986259
17.986269
17.986444
17.986508
17.988619
17.988709
17.989320
17.989458
17.989599
17.989621
17.989773
17.990107
17.990553
17.990692
17.990933
17.991696
17.991799
17.992203
17.992457
17.992988
17.993063
17.993434
17.993574
17.993629
17.993711
17.995055
17.995129
17.995443
17.996075
17.996852
17.996928
17.996999
17.997144
17.997179
17.997902
17.998026
17.998049
17.998361
17.998950
17.999054
17.999335
17.999798
18.001302
18.003289
18.003523
18.004333
18.004515
18.005469
18.005643
18.005892
18.006415
18.006572
18.007378
18.007606
18.007823
18.007905
18.008259
18.008430
18.009041
18.009584
18.009769
18.009845
18.009908
18.010860
18.011441
18.011757
18.014009
18.014336
18.014971
18.015595
18.016173
18.016579
18.016883
18.017105
18.017385
18.017860
18.018663
18.018759
18.018770
18.019040
18.019132
18.019378
18.019867
18.021860
18.022330
18.022775
18.022888
18.023326
18.023376
18.023597
18.024341
18.024487
18.024498
18.025063
18.025141
18.025294
18.025390
18.027000
18.027251
18.027469
18.027501
18.029300
18.029889
18.030074
18.030202
18.030398
18.030754
18.030831
18.031032
18.031047
18.031172
18.031452
18.031902
18.032282
18.032343
18.032399
18.032751
18.033014
18.033209
18.033282
18.034863
18.034925
18.035095
18.035219
18.035529
18.035532
18.035584
18.036734
18.037545
18.037617
18.037871
18.038001
18.038295
18.038413
18.038540
18.039556
18.039576
18.039584
18.039674
18.040801
18.041235
18.042060
18.042691
18.043209
18.043764
18.044812
18.045390
18.045930
18.046167
18.046356
18.046449
18.047420
18.047631
18.048399
18.048882
18.049592
18.050632
18.050891
18.050994
18.051198
18.052135
18.052261
18.052293
18.052682
18.052747
18.053761
18.054513
18.054523
18.054642
18.054994
18.055384
18.055982
18.056268
18.056667
18.057808
18.058508
18.059576
18.059583
18.059654
18.059865
18.059868
18.060650
18.062673
18.063436
18.063726
18.063952
18.064079
18.064785
18.064951
18.064967
18.065110
18.065206
18.065273
18.065925
18.066073
18.067455
18.067498
18.067679
18.068246
18.068335
18.069400
18.069542
18.069694
18.069796
18.070470
18.070707
18.070863
18.071338
18.071776
18.072534
18.072656
18.073242
18.073474
18.073712
18.074248
18.075341
18.076464
18.077128
18.077446
18.078514
18.078664
18.079665
18.079816
18.081952
18.082546
18.083902
18.084065
18.084079
18.084206
18.084598
18.084881
18.085509
18.085863
18.085893
18.086072
18.086227
18.086564
18.086669
18.087596
18.087601
18.088196
18.088687
18.089109
18.090487
18.090676
18.090809
18.091373
18.092133
18.092809
18.093014
18.093334
18.093562
18.093805
18.094020
18.094434
18.095290
18.095677
18.095831
18.096040
18.096363
18.096614
18.096696
18.096772
18.096941
18.097086
18.097165
18.097624
18.097764
18.098255
18.098320
18.098397
18.098437
18.098915
18.098924
18.099284
18.099304
18.099399
18.100090
18.100775
18.100801
18.100869
18.100972
18.101128
18.102866
18.103197
18.104670
18.105705
18.106159
18.106933
18.107194
18.107521
18.107773
18.108224
18.108391
18.108530
18.108800
18.109263
18.109310
18.109322
18.109428
18.109584
18.110351
18.110729
18.110924
18.111780
18.112385
18.112612
18.112649
18.112815
18.113284
18.113581
18.113715
18.113755
18.113854
18.113899
18.113942
18.114543
18.114663
18.114902
18.114947
18.115696
18.116275
18.116486
18.116487
18.116985
18.117127
18.118280
18.118817
18.119558
18.119720
18.119737
18.119950
18.120694
18.121164
18.121343
18.122324
18.122520
18.122548
18.122772
18.122996
18.123133
18.123489
18.124019
18.124746
18.125246
18.125644
18.125990
18.126106
18.126192
18.127186
18.127378
18.127982
18.128040
18.128240
18.128901
18.129192
18.130394
18.131157
18.131273
18.131549
18.131787
18.132098
18.132340
18.133466
18.133599
18.134179
18.134438
18.134880
18.134924
18.135418
18.136438
18.136608
18.137013
18.137093
18.137227
18.137237
18.138056
18.138720
18.138882
18.140304
18.140617
18.141096
18.141173
18.141692
18.142037
18.142519
18.143185
18.143513
18.144032
18.144832
18.145046
18.145677
18.145919
18.145941
18.146224
18.146523
18.146696
18.146849
18.148142
18.148555
18.149065
18.149543
18.149584
18.150370
18.151338
18.151716
18.152229
18.152403
18.152992
18.153205
18.153542
18.153661
18.153833
18.153860
18.153935
18.154235
18.154723
18.155093
18.155462
18.155497
18.155725
18.156511
18.156588
18.156645
18.157616
18.157999
18.158424
18.159438
18.159591
18.160160
18.160170
18.160603
18.160705
18.161069
18.161122
18.161501
18.161591
18.162035
18.162140
18.162574
18.163009
18.163452
18.163611
18.164578
18.164598
18.166440
18.166573
18.167558
18.167603
18.167884
18.169149
18.169379
18.171519
18.171558
18.171575
18.171860
18.172290
18.172929
18.173462
18.173900
18.174674
18.174839
18.175737
18.175801
18.175846
18.175921
18.175963
18.176445
18.176550
18.177081
18.177089
18.177385
18.177534
18.177913
18.178089
18.178582
18.178798
18.179310
18.180179
18.180244
18.181107
18.181562
18.182148
18.182408
18.182443
18.182463
18.182668
18.182785
18.182818
18.183002
18.183077
18.183496
18.183830
18.184049
18.184161
18.184383
18.184707
18.185433
18.185448
18.185549
18.185978
18.186578
18.187445
18.187478
18.187608
18.187664
18.188227
18.188834
18.189391
18.189550
18.189830
18.190164
18.190634
18.191175
18.191795
18.191903
18.192258
18.192326
18.192688
18.193079
18.193139
18.193359
18.193395
18.193595
18.193841
18.194185
18.194749
18.195156
18.195668
18.196251
18.196407
18.197123
18.197551
18.197565
18.197956
18.198152
18.198294
18.198502
18.198964
18.199440
18.199667
18.200110
18.200826
18.200997
18.201543
18.201563
18.201761
18.202330
18.202556
18.203240
18.203306
18.204427
18.204652
18.204726
18.205149
18.205289
18.205737
18.205842
18.205975
18.206187
18.206623
18.206868
18.207300
18.208089
18.208304
18.208327
18.208977
18.209203
18.209876
18.209882
18.210297
18.210506
18.211162
18.211308
18.211456
18.211532
18.211961
18.211968
18.212705
18.212805
18.213233
18.213609
18.213801
18.214441
18.214494
18.214536
18.214590
18.214700
18.215577
18.216211
18.216607
18.216643
18.217199
18.217281
18.217447
18.217481
18.217644
18.217774
18.217971
18.217981
18.219190
18.219467
18.219917
18.220067
18.220078
18.220327
18.220438
18.220801
18.221576
18.221976
18.222433
18.222815
18.223006
18.223584
18.223999
18.224355
18.225518
18.225746
18.225802
18.226584
18.227580
18.227885
18.228324
18.228630
18.229064
18.229105
18.229374
18.229401
18.229652
18.231084
18.231176
18.231411
18.232206
18.234550
18.235876
18.236423
18.236424
18.236602
18.236806
18.236858
18.236873
18.237473
18.238778
18.239161
18.239210
18.239496
18.239533
18.239824
18.240399
18.240729
18.241628
18.241816
18.242054
18.243398
18.243661
18.244230
18.244352
18.244697
18.244793
18.244894
18.245082
18.245631
18.245869
18.246182
18.246592
18.247258
18.247676
18.248212
18.249915
18.250818
18.250872
18.251911
18.252108
18.252396
18.252814
18.252989
18.253065
18.253284
18.253539
18.253662
18.254321
18.254570
18.255039
18.255338
18.255562
18.255599
18.255779
18.255845
18.256006
18.256919
18.258872
18.259134
18.259313
18.259414
18.259526
18.259697
18.259853
18.259866
18.260237
18.260982
18.261120
18.262214
18.262319
18.262917
18.263423
18.263562
18.264059
18.264425
18.264509
18.265418
18.265506
18.265847
18.265849
18.266053
18.266359
18.266385
18.267273
18.267420
18.267844
18.268200
18.268560
18.268684
18.269593
18.269659
18.270115
18.270255
18.270687
18.271256
18.271940
18.273106
18.273319
18.273494
18.273816
18.274543
18.275405
18.275929
18.276284
18.276874
18.277143
18.277662
18.280240
18.280278
18.280683
18.281218
18.281835
18.282326
18.282723
18.283045
18.283338
18.283549
18.283893
18.284964
18.285234
18.285439
18.285566
18.286572
18.286744
18.287028
18.287386
18.288924
18.289214
18.289497
18.289818
18.290412
18.290868
18.291037
18.291039
18.291646
18.291976
18.292342
18.292645
18.293171
18.293510
18.293534
18.294595
18.295280
18.296500
18.297037
18.297239
18.297363
18.297381
18.298332
18.298363
18.299004
18.299255
18.299359
18.299476
18.300466
18.300513
18.300578
18.301620
18.301851
18.301863
18.302693
18.302899
18.303380
18.303480
18.303518
18.303617
18.303873
18.304022
18.304462
18.304490
18.304515
18.304645
18.306514
18.307457
18.307631
18.308608
18.309729
18.309759
18.310260
18.310608
18.310670
18.310762
18.311130
18.312886
18.313095
18.313365
18.313556
18.313662
18.313785
18.314226
18.314302
18.314339
18.314383
18.314515
18.314642
18.314840
18.316026
18.316292
18.316384
18.316644
18.316723
18.317163
18.317348
18.317583
18.317618
18.318111
18.318991
18.319496
18.319549
18.319751
18.320997
18.321732
18.322159
18.323345
18.323377
18.323386
18.323421
18.323430
18.324152
18.324589
18.324803
18.324859
18.325065
18.325577
18.325710
18.325759
18.325813
18.326570
18.327286
18.327299
18.328989
18.330608
18.330735
18.331072
18.331956
18.332488
18.333076
18.333574
18.333603
18.334556
18.334557
18.334783
18.334957
18.335408
18.336218
18.336458
18.337408
18.337566
18.338141
18.338570
18.339353
18.339372
18.339938
18.339995
18.340228
18.340393
18.340790
18.340798
18.341121
18.341751
18.342721
18.342876
18.343070
18.343179
18.343361
18.343473
18.343976
18.344825
18.344896
18.344908
18.345231
18.345503
18.345957
18.346777
18.346896
18.346988
18.347099
18.347757
18.348217
18.348297
18.348602
18.349748
18.349932
18.350074
18.350080
18.350083
18.350376
18.350618
18.351953
18.352409
18.352542
18.352702
18.352803
18.353037
18.353277
18.353541
18.354089
18.354275
18.354513
18.354551
18.355220
18.355600
18.356194
18.356207
18.357065
18.357386
18.357814
18.357951
18.358076
18.358082
18.358159
18.358250
18.359094
18.360529
18.360915
18.361224
18.362593
18.362755
18.362918
18.363093
18.363167
18.363783
18.364041
18.364847
18.364887
18.365091
18.365240
18.365665
18.366358
18.366498
18.366752
18.367080
18.367103
18.368040
18.368748
18.368886
18.369658
18.369726
18.370112
18.370494
18.370775
18.371240
18.371361
18.371451
18.371691
18.372223
18.372291
18.372417
18.372557
18.372696
18.372766
18.373149
18.373220
18.374287
18.374977
18.375411
18.375796
18.376058
18.376430
18.377285
18.377527
18.377844
18.378268
18.379504
18.379665
18.380169
18.380651
18.380706
18.381307
18.381753
18.382121
18.382638
18.382822
18.383066
18.383271
18.384226
18.384487
18.384858
18.385775
18.386268
18.386335
18.386374
18.386497
18.386604
18.387108
18.387584
18.388124
18.388205
18.388302
18.388698
18.388805
18.389523
18.389532
18.389662
18.389690
18.389865
18.389917
18.390142
18.390489
18.390973
18.391876
18.392308
18.392605
18.393902
18.394517
18.395147
18.395471
18.395765
18.395785
18.397121
18.397580
18.397655
18.397657
18.398280
18.398448
18.399076
18.399105
18.399222
18.399569
18.400273
18.400564
18.401734
18.402134
18.402225
18.402890
18.403473
18.403536
18.403716
18.403767
18.403807
18.404537
18.404599
18.405000
18.405580
18.405669
18.405862
18.405956
18.406171
18.407230
18.407255
18.407774
18.408157
18.408526
18.408850
18.408902
18.409157
18.410340
18.410593
18.411203
18.411474
18.411612
18.412213
18.412590
18.412675
18.413349
18.413578
18.413747
18.414953
18.415028
18.415300
18.415562
18.417301
18.417452
18.417934
18.417993
18.418760
18.419272
18.419383
18.419590
18.420413
18.420514
18.420553
18.420798
18.421415
18.421600
18.422033
18.422211
18.422622
18.422684
18.422731
18.423135
18.423144
18.423181
18.423599
18.423939
18.424106
18.424307
18.424543
18.424560
18.424605
18.425064
18.425131
18.425627
18.427088
18.427494
18.427989
18.428527
18.428883
18.429183
18.429267
18.430079
18.431183
18.431539
18.431770
18.432488
18.433288
18.433341
18.434157
18.434494
18.434813
18.434951
18.435322
18.436199
18.436593
18.437723
18.437896
18.438337
18.438390
18.438546
18.438658
18.438902
18.439238
18.439371
18.439580
18.439852
18.440106
18.441196
18.441576
18.442679
18.442852
18.443655
18.443916
18.443997
18.444121
18.444347
18.445454
18.445582
18.445721
18.446276
18.446320
18.446325
18.446471
18.447160
18.447272
18.447771
18.447837
18.447980
18.448345
18.448570
18.449170
18.449332
18.449414
18.450050
18.450114
18.450407
18.450574
18.450957
18.451285
18.451546
18.452527
18.452643
18.452738
18.452826
18.453176
18.454234
18.454374
18.454531
18.454788
18.455121
18.455281
18.455700
18.455744
18.456098
18.456359
18.456628
18.456837
18.457885
18.458153
18.458273
18.458801
18.458846
18.458984
18.459627
18.459836
18.459895
18.460633
18.460877
18.461217
18.461902
18.462389
18.463090
18.463353
18.463394
18.463646
18.464167
18.464563
18.464588
18.465164
18.465198
18.465927
18.466675
18.467090
18.467169
18.467631
18.467653
18.467750
18.468194
18.468270
18.468287
18.468542
18.468578
18.469010
18.470066
18.470092
18.470135
18.470439
18.471180
18.471422
18.471613
18.471684
18.471873
18.472407
18.472961
18.473126
18.473279
18.473332
18.473449
18.473754
18.473818
18.474070
18.474197
18.474354
18.474699
18.474712
18.475409
18.475898
18.476013
18.476112
18.476220
18.477093
18.477488
18.477505
18.478473
18.478644
18.478776
18.478866
18.479182
18.479222
18.479627
18.479996
18.480882
18.481557
18.481788
18.482074
18.482621
18.485170
18.485195
18.485403
18.485410
18.485596
18.485945
18.486075
18.486581
18.486928
18.486986
18.487068
18.487734
18.487830
18.487930
18.488075
18.488458
18.488534
18.489958
18.490283
18.490469
18.490778
18.490810
18.490816
18.491090
18.491329
18.492004
18.492202
18.492427
18.492430
18.492627
18.492667
18.493451
18.494217
18.494945
18.495843
18.495863
18.497214
18.498303
18.498360
18.498767
18.499167
18.499544
18.499753
18.499805
18.500039
18.500064
18.500075
18.501366
18.501497
18.502038
18.503680
18.504163
18.504212
18.504782
18.505344
18.505666
18.505814
18.505880
18.506282
18.506447
18.506799
18.507309
18.507855
18.507901
18.508149
18.508178
18.508678
18.509744
18.509789
18.510076
18.510521
18.510605
18.510733
18.510739
18.511038
18.511189
18.511359
18.511779
18.512250
18.512422
18.512786
18.513193
18.513561
18.513957
18.514751
18.514767
18.515435
18.515562
18.515777
18.516724
18.517702
18.518216
18.518911
18.519269
18.519331
18.519420
18.519635
18.520108
18.520259
18.520338
18.520515
18.520897
18.521009
18.522308
18.523247
18.523598
18.523988
18.524458
18.524476
18.525449
18.525543
18.525816
18.526125
18.527030
18.527040
18.527137
18.527604
18.527688
18.527806
18.528754
18.529192
18.529609
18.529769
18.530020
18.530150
18.530418
18.531082
18.531275
18.531454
18.531689
18.532514
18.533517
18.533701
18.533749
18.533767
18.534155
18.534964
18.535268
18.535653
18.535758
18.536399
18.536686
18.537443
18.538121
18.538450
18.538653
18.538809
18.539311
18.539541
18.539752
18.539820
18.540100
18.540704
18.540930
18.541524
18.543037
18.543180
18.544624
18.544663
18.544708
18.544855
18.544894
18.544946
18.545601
18.545904
18.545976
18.546719
18.547636
18.547988
18.548074
18.548332
18.548498
18.548549
18.548717
18.549395
18.549554
18.549639
18.550268
18.550746
18.551305
18.551361
18.551957
18.552534
18.553693
18.553943
18.553948
18.554168
18.554299
18.554452
18.555646
18.555965
18.556001
18.556611
18.556969
18.557323
18.558458
18.558511
18.558883
18.559504
18.560194
18.561064
18.561200
18.561845
18.562715
18.562904
18.563147
18.563553
18.563559
18.564410
18.564648
18.564660
18.564850
18.565260
18.565511
18.566351
18.566513
18.566611
18.567022
18.567592
18.567682
18.567824
18.568419
18.568555
18.568655
18.568737
18.568801
18.568836
18.568948
18.569253
18.569813
18.569965
18.570019
18.571015
18.571632
18.571760
18.572929
18.573255
18.573351
18.573768
18.574103
18.574719
18.574967
18.575029
18.575102
18.575613
18.576539
18.577053
18.577528
18.579155
18.580229
18.580347
18.581514
18.581703
18.581968
18.584260
18.584621
18.584761
18.585247
18.585400
18.585445
18.585514
18.585814
18.585962
18.586182
18.586199
18.586874
18.586942
18.587074
18.587092
18.587116
18.588286
18.588992
18.589176
18.589281
18.589562
18.589914
18.590617
18.590708
18.590805
18.591588
18.591969
18.591986
18.592381
18.592958
18.593247
18.593755
18.594441
18.594495
18.595405
18.595755
18.595969
18.596242
18.596338
18.598619
18.599423
18.600086
18.600107
18.600245
18.600269
18.600278
18.600616
18.601213
18.601461
18.601510
18.601878
18.602069
18.602108
18.602453
18.602532
18.603032
18.603583
18.604266
18.604718
18.605083
18.605860
18.606090
18.606373
18.606391
18.607244
18.608170
18.608279
18.608311
18.608616
18.608648
18.608723
18.610596
18.610990
18.611170
18.611266
18.611404
18.611990
18.612256
18.612337
18.612398
18.612803
18.612864
18.613007
18.613403
18.613611
18.615135
18.615140
18.615672
18.615823
18.615948
18.616034
18.616138
18.616328
18.616477
18.616662
18.616852
18.617013
18.617054
18.618573
18.618584
18.618759
18.619035
18.619125
18.619158
18.619972
18.619984
18.620074
18.620469
18.620506
18.621280
18.621422
18.622620
18.623801
18.623988
18.624178
18.625044
18.625090
18.625163
18.625276
18.625325
18.625777
18.625925
18.626394
18.626708
18.627315
18.627991
18.628795
18.629436
18.630981
18.631129
18.632145
18.632185
18.632807
18.633212
18.633382
18.633866
18.634756
18.635112
18.635396
18.635708
18.636073
18.636143
18.636241
18.637989
18.638278
18.638565
18.638640
18.638825
18.638837
18.638894
18.639867
18.640493
18.640922
18.641632
18.643335
18.643434
18.643680
18.645219
18.645432
18.646613
18.646695
18.647581
18.647873
18.647930
18.648044
18.648080
18.648398
18.648499
18.649635
18.649912
18.650855
18.650999
18.652011
18.652045
18.652055
18.652110
18.652183
18.652730
18.653786
18.653943
18.654357
18.654402
18.655238
18.655936
18.656569
18.658154
18.658528
18.659175
18.659397
18.661452
18.662441
18.663853
18.664599
18.665032
18.665147
18.665202
18.665358
18.665808
18.665877
18.666284
18.666921
18.667798
18.667924
18.668447
18.668711
18.668895
18.669237
18.669383
18.669850
18.669978
18.670382
18.670789
18.671106
18.671314
18.671469
18.671820
18.672194
18.672218
18.673828
18.674043
18.674451
18.674630
18.674783
18.675398
18.675527
18.676214
18.676724
18.676866
18.677809
18.677827
18.678192
18.678217
18.678326
18.678366
18.678708
18.678857
18.678909
18.679080
18.680097
18.681011
18.681174
18.681185
18.681409
18.682330
18.682859
18.683882
18.683898
18.684079
18.684550
18.685128
18.685335
18.686413
18.686599
18.686989
18.687048
18.687316
18.687491
18.687561
18.689146
18.689952
18.690099
18.690199
18.690371
18.690970
18.691179
18.691235
18.691396
18.691558
18.692059
18.692241
18.693016
18.693070
18.693627
18.693849
18.694203
18.694220
18.694426
18.694892
18.695098
18.695143
18.696476
18.696571
18.696784
18.697070
18.697163
18.697762
18.698088
18.698153
18.698398
18.698678
18.698956
18.699013
18.699259
18.699330
18.699862
18.700827
18.700998
18.701134
18.701407
18.701601
18.702095
18.702358
18.702437
18.702728
18.702861
18.703274
18.704579
18.705278
18.705319
18.705826
18.706396
18.706424
18.707172
18.707630
18.707703
18.708463
18.709519
18.709569
18.710143
18.711032
18.711398
18.711963
18.712334
18.713162
18.713172
18.713723
18.713739
18.713830
18.713845
18.714000
18.714282
18.714497
18.714731
18.714777
18.715111
18.716193
18.716369
18.716665
18.717259
18.718969
18.719148
18.720505
18.721256
18.721538
18.722341
18.722477
18.722584
18.722776
18.722873
18.723074
18.723270
18.723654
18.723737
18.725035
18.725390
18.726809
18.726975
18.728112
18.728566
18.728577
18.729600
18.729635
18.729739
18.729987
18.730347
18.732517
18.733044
18.733286
18.733391
18.733489
18.733642
18.733838
18.734827
18.734989
18.735154
18.735463
18.735517
18.736253
18.736305
18.736718
18.737277
18.737400
18.738026
18.738107
18.738195
18.738470
18.738697
18.738860
18.739046
18.739350
18.739417
18.739565
18.739577
18.741244
18.741279
18.741823
18.742297
18.742394
18.742601
18.743164
18.743707
18.743740
18.744393
18.745032
18.745279
18.745515
18.745557
18.745705
18.746053
18.746240
18.746283
18.746401
18.746437
18.746483
18.747702
18.747969
18.748291
18.748948
18.749191
18.749379
18.750048
18.750445
18.750578
18.750659
18.750725
18.751126
18.751384
18.751518
18.751724
18.752815
18.752943
18.753291
18.753769
18.755177
18.755781
18.756580
18.756749
18.756775
18.757836
18.758123
18.758280
18.758547
18.758753
18.759048
18.759759
18.759917
18.760793
18.760974
18.761095
18.761366
18.762323
18.762454
18.762471
18.762564
18.762703
18.763022
18.763245
18.763562
18.763827
18.763843
18.764388
18.764413
18.764446
18.764471
18.764541
18.765681
18.766386
18.766758
18.767041
18.767189
18.767251
18.767286
18.767497
18.767498
18.767522
18.767719
18.767912
18.768941
18.770464
18.770935
18.770996
18.771249
18.771270
18.772031
18.772163
18.772499
18.772620
18.772708
18.773109
18.773222
18.773716
18.773735
18.774457
18.774460
18.774747
18.775308
18.775418
18.775442
18.776401
18.776533
18.776802
18.776865
18.777209
18.777502
18.777770
18.777835
18.778059
18.778948
18.778993
18.779210
18.779548
18.780324
18.780350
18.781365
18.781949
18.782014
18.782203
18.783050
18.783259
18.783523
18.783565
18.783821
18.783855
18.784276
18.784339
18.784372
18.784636
18.784898
18.784985
18.785050
18.785206
18.786083
18.786475
18.787320
18.787367
18.787510
18.787553
18.788053
18.789551
18.789610
18.789638
18.790033
18.790146
18.790651
18.790710
18.790840
18.790841
18.790935
18.791168
18.791265
18.791720
18.791819
18.791899
18.791959
18.791969
18.791970
18.792399
18.793153
18.793618
18.794473
18.794909
18.795594
18.795922
18.796031
18.796204
18.796346
18.796480
18.796733
18.796757
18.796868
18.797016
18.797245
18.797748
18.797971
18.798847
18.799252
18.799711
18.799784
18.800074
18.800320
18.800407
18.800497
18.800993
18.801465
18.801839
18.803637
18.803744
18.803925
18.804010
18.804218
18.804470
18.804873
18.804977
18.805006
18.805101
18.805775
18.806046
18.806299
18.806508
18.806621
18.806751
18.807539
18.807566
18.807588
18.807809
18.807944
18.808005
18.808678
18.808729
18.808734
18.808777
18.810109
18.810115
18.810181
18.811296
18.812149
18.813152
18.813257
18.813278
18.813623
18.813774
18.813961
18.814081
18.814749
18.814776
18.815803
18.816166
18.816239
18.816257
18.816497
18.816634
18.817634
18.817853
18.819424
18.819671
18.819899
18.820352
18.820444
18.820619
18.821020
18.821037
18.821184
18.821203
18.821556
18.821616
18.821861
18.822276
18.822835
18.823184
18.823271
18.823835
18.823962
18.824094
18.824442
18.824482
18.824544
18.824614
18.825173
18.825283
18.825580
18.825818
18.826120
18.826137
18.827836
18.828502
18.828588
18.828616
18.828626
18.829478
18.830413
18.831078
18.831155
18.831454
18.831814
18.832083
18.833144
18.833153
18.833397
18.833442
18.833829
18.833854
18.833993
18.834793
18.834875
18.835438
18.836592
18.836836
18.837120
18.837556
18.838043
18.838111
18.838742
18.838939
18.839064
18.839374
18.839396
18.839752
18.840587
18.842080
18.842120
18.842951
18.842986
18.844021
18.845346
18.846843
18.848404
18.848610
18.849697
18.849942
18.850853
18.850864
18.851060
18.851330
18.851418
18.851927
18.852022
18.852243
18.852578
18.852758
18.852946
18.853701
18.853987
18.854284
18.854439
18.855422
18.855526
18.855644
18.855829
18.856733
18.856843
18.857409
18.857468
18.857976
18.858233
18.858396
18.858857
18.858940
18.859143
18.859274
18.859467
18.860854
18.860877
18.861158
18.862354
18.862407
18.863095
18.863287
18.863400
18.863714
18.863722
18.863755
18.864495
18.864501
18.865406
18.865464
18.865538
18.865610
18.865799
18.865902
18.866130
18.866367
18.866376
18.866468
18.866520
18.867217
18.869082
18.869308
18.869359
18.869779
18.869945
18.870601
18.871117
18.871248
18.871775
18.872201
18.872342
18.873222
18.873558
18.874612
18.874696
18.874894
18.874899
18.875408
18.875462
18.875636
18.875893
18.875973
18.878116
18.878137
18.878445
18.878767
18.879010
18.879507
18.880314
18.880790
18.880918
18.881727
18.883107
18.883413
18.883442
18.883459
18.883495
18.883513
18.884278
18.884685
18.884752
18.884780
18.885375
18.885667
18.886574
18.887066
18.887089
18.888835
18.889223
18.889583
18.890190
18.890319
18.891163
18.891306
18.891401
18.891548
18.891847
18.892377
18.892445
18.892501
18.892654
18.893518
18.893887
18.894117
18.894545
18.894681
18.894845
18.895244
18.895268
18.895490
18.895759
18.896218
18.896684
18.897910
18.898040
18.898221
18.898556
18.898612
18.898825
18.899753
18.899980
18.900045
18.900279
18.900316
18.900462
18.900823
18.901495
18.901515
18.901796
18.901979
18.902937
18.903037
18.904729
18.904795
18.904995
18.905821
18.905885
18.906387
18.906614
18.907101
18.907107
18.909500
18.909867
18.909908
18.909983
18.910594
18.911186
18.911541
18.911657
18.911772
18.913092
18.914016
18.914208
18.914362
18.914533
18.915698
18.916226
18.916299
18.916714
18.916800
18.917121
18.917303
18.917366
18.917912
18.918044
18.918254
18.918330
18.918407
18.918468
18.918479
18.918498
18.918873
18.919815
18.920216
18.920541
18.920603
18.921133
18.923003
18.923334
18.923924
18.924190
18.924233
18.924547
18.924608
18.924754
18.925540
18.926243
18.926409
18.926474
18.926516
18.926777
18.926800
18.927205
18.927584
18.928347
18.928357
18.928414
18.929016
18.929056
18.929359
18.929366
18.929420
18.930271
18.930339
18.930483
18.930813
18.931123
18.931130
18.931196
18.931711
18.932074
18.932437
18.932578
18.934820
18.935393
18.936052
18.936675
18.936703
18.936906
18.937919
18.938694
18.939146
18.939315
18.939321
18.939755
18.940267
18.940724
18.941289
18.941500
18.941709
18.941860
18.942825
18.943391
18.943443
18.943734
18.943796
18.944158
18.944384
18.944536
18.944625
18.944956
18.945001
18.945430
18.946157
18.947328
18.948085
18.948313
18.948579
18.949551
18.950225
18.950386
18.950509
18.950568
18.950677
18.950902
18.951723
18.952423
18.954296
18.955364
18.955986
18.956127
18.957126
18.957388
18.957543
18.958335
18.958765
18.958929
18.958935
18.958938
18.959684
18.959804
18.960134
18.960758
18.960829
18.960917
18.961011
18.961354
18.961954
18.962082
18.962829
18.963183
18.963399
18.963532
18.963852
18.964363
18.964451
18.964639
18.964689
18.965328
18.965565
18.965925
18.966459
18.966677
18.967258
18.967842
18.967963
18.968845
18.969228
18.969348
18.969949
18.971344
18.971345
18.971676
18.972581
18.972604
18.972847
18.973424
18.973707
18.974019
18.974077
18.974145
18.975288
18.975808
18.976092
18.976385
18.976931
18.977159
18.977336
18.978953
18.979046
18.979079
18.979226
18.979673
18.980547
18.980879
18.980908
18.981116
18.981363
18.982415
18.983723
18.984553
18.985116
18.985285
18.985347
18.985944
18.986690
18.986793
18.986981
18.987174
18.987274
18.987583
18.988000
18.988303
18.989062
18.989189
18.990586
18.990656
18.991186
18.991489
18.991523
18.991815
18.992516
18.992705
18.992933
18.993197
18.993258
18.994501
18.994745
18.995567
18.995802
18.995897
18.996427
18.996697
18.996908
18.997481
18.997804
18.998035
18.998183
18.998484
18.998663
18.998781
18.998957
18.999863
19.000523
19.001285
19.001951
19.002048
19.002434
19.002443
19.002681
19.003775
19.003841
19.003854
19.004230
19.004382
19.004620
19.005174
19.005207
19.005464
19.005591
19.005890
19.006461
19.006522
19.006837
19.006949
19.007232
19.007285
19.007500
19.007528
19.007769
19.008202
19.008948
19.009079
19.009239
19.009269
19.009309
19.009747
19.009826
19.010183
19.010599
19.010671
19.010755
19.010760
19.011303
19.011434
19.011693
19.013247
19.013529
19.013759
19.014132
19.014621
19.015263
19.015655
19.015842
19.016752
19.017118
19.017537
19.017834
19.018450
19.018856
19.018914
19.019025
19.019420
19.019500
19.019814
19.020917
19.021741
19.023183
19.023374
19.023802
19.023960
19.024021
19.024023
19.024209
19.025142
19.025160
19.025246
19.025460
19.025634
19.026048
19.026598
19.027004
19.027347
19.027717
19.027832
19.028120
19.029043
19.029457
19.029596
19.030342
19.030444
19.030859
19.030999
19.031493
19.031494
19.031825
19.031888
19.032297
19.033022
19.033293
19.033580
19.034278
19.034572
19.035245
19.035552
19.035690
19.035823
19.036021
19.036065
19.037240
19.037727
19.038186
19.038739
19.038961
19.039449
19.039562
19.040020
19.041036
19.041605
19.041649
19.042000
19.042240
19.042544
19.042728
19.042809
19.043420
19.043431
19.043545
19.043832
19.045544
19.045620
19.046633
19.046904
19.047119
19.047155
19.047510
19.047646
19.047933
19.048221
19.048285
19.048479
19.048905
19.048997
19.049289
19.049519
19.049790
19.049839
19.049919
19.049989
19.050195
19.051372
19.051410
19.051866
19.052179
19.052713
19.052758
19.052799
19.053099
19.053224
19.053587
19.053635
19.053924
19.054435
19.054495
19.055233
19.056802
19.057292
19.058543
19.058609
19.059271
19.059402
19.059552
19.059833
19.059960
19.060260
19.060592
19.061041
19.061170
19.061966
19.062434
19.062922
19.063013
19.063759
19.063938
19.064766
19.065334
19.065605
19.065855
19.066172
19.066970
19.067222
19.067743
19.068337
19.068460
19.068596
19.068843
19.068900
19.068915
19.069448
19.070930
19.072821
19.073617
19.073772
19.073892
19.074049
19.074566
19.074709
19.074884
19.074908
19.075832
19.076461
19.076832
19.076898
19.077219
19.077907
19.078794
19.078891
19.079228
19.079965
19.080810
19.080889
19.081467
19.081483
19.081611
19.081871
19.082432
19.083034
19.083934
19.084009
19.084303
19.084666
19.084970
19.085010
19.085175
19.085329
19.085651
19.085734
19.086031
19.086699
19.086771
19.086885
19.086936
19.087267
19.087491
19.087692
19.087872
19.088258
19.088737
19.088894
19.089034
19.089117
19.089153
19.089388
19.089436
19.089609
19.089719
19.090205
19.090738
19.091422
19.091481
19.092175
19.092753
19.092766
19.092779
19.093420
19.093501
19.095377
19.095648
19.095712
19.095727
19.096486
19.096814
19.097654
19.098355
19.098955
19.099003
19.099048
19.099701
19.099731
19.099757
19.099970
19.100107
19.100326
19.100536
19.101165
19.101365
19.101933
19.102655
19.102801
19.103701
19.104624
19.104869
19.105137
19.105458
19.105608
19.105872
19.106028
19.106164
19.106304
19.106463
19.106791
19.106847
19.107646
19.109251
19.109286
19.110509
19.110693
19.110766
19.110865
19.110973
19.113691
19.114136
19.114206
19.114220
19.114893
19.115367
19.115542
19.116061
19.116613
19.116639
19.117132
19.117398
19.117768
19.118058
19.119001
19.119267
19.119403
19.120040
19.120304
19.120580
19.120893
19.120922
19.121207
19.121469
19.121886
19.121970
19.122539
19.122587
19.122732
19.123170
19.123336
19.123573
19.123605
19.123613
19.123660
19.123842
19.123893
19.124584
19.125235
19.125279
19.125809
19.126270
19.126556
19.126807
19.127193
19.127197
19.127607
19.127732
19.127794
19.128346
19.128473
19.128862
19.129323
19.129749
19.129977
19.130012
19.130183
19.130542
19.130566
19.132332
19.132480
19.132761
19.132762
19.133071
19.133313
19.133627
19.134497
19.135241
19.135527
19.135650
19.136658
19.136869
19.138056
19.138485
19.138495
19.138617
19.139095
19.139749
19.139772
19.140023
19.140142
19.140940
19.141428
19.141438
19.142411
19.142541
19.142776
19.143311
19.143467
19.143552
19.144067
19.144189
19.144527
19.144637
19.144676
19.145021
19.145275
19.146061
19.146371
19.146680
19.146751
19.147553
19.148360
19.148830
19.149356
19.149578
19.150546
19.151172
19.151386
19.151810
19.152079
19.152645
19.152717
19.153475
19.153621
19.154122
19.154203
19.155195
19.155231
19.155244
19.155669
19.156113
19.156136
19.156554
19.156983
19.157215
19.157469
19.158162
19.158548
19.158949
19.159021
19.159069
19.159396
19.159617
19.159875
19.159999
19.160509
19.160746
19.160828
19.161185
19.162504
19.163116
19.163141
19.163213
19.163467
19.164200
19.164740
19.164852
19.165147
19.165571
19.165709
19.166002
19.166188
19.166262
19.167016
19.167062
19.167891
19.168020
19.168455
19.168758
19.169460
19.169921
19.170130
19.170536
19.170549
19.170719
19.170814
19.170859
19.170861
19.171223
19.171820
19.172709
19.172741
19.172852
19.173185
19.173352
19.173821
19.173876
19.174394
19.174702
19.175165
19.175495
19.176683
19.177300
19.177707
19.177840
19.177960
19.178116
19.178152
19.178327
19.178428
19.178437
19.178733
19.178834
19.179288
19.179472
19.180052
19.180092
19.180334
19.180341
19.180560
19.181022
19.181413
19.181680
19.182335
19.182582
19.182648
19.183401
19.184575
19.184784
19.184994
19.185243
19.185807
19.186700
19.186729
19.186963
19.187271
19.187647
19.187924
19.187987
19.188389
19.188403
19.189127
19.189130
19.189869
19.190388
19.192324
19.192473
19.192554
19.193856
19.194082
19.194110
19.194614
19.194662
19.194794
19.195912
19.197960
19.198994
19.199345
19.199847
19.199907
19.199909
19.199947
19.200439
19.200528
19.202133
19.202244
19.202252
19.202544
19.203598
19.203625
19.203765
19.203787
19.204216
19.204226
19.204277
19.204619
19.205138
19.205694
19.205950
19.206471
19.206613
19.206799
19.207020
19.207139
19.207311
19.207344
19.207710
19.207752
19.208011
19.208142
19.208335
19.208861
19.208906
19.208960
19.209013
19.209304
19.209358
19.210576
19.211357
19.211454
19.211735
19.211923
19.213210
19.213425
19.213489
19.213577
19.213733
19.214394
19.217227
19.217291
19.217513
19.217540
19.217632
19.218094
19.218189
19.218720
19.219042
19.220097
19.220241
19.221304
19.221405
19.221669
19.221856
19.222859
19.223230
19.223907
19.224089
19.224242
19.224248
19.224899
19.224943
19.225919
19.226238
19.226352
19.226977
19.227215
19.227386
19.227686
19.228648
19.228741
19.229089
19.229465
19.229831
19.231222
19.231378
19.231649
19.231922
19.232552
19.232966
19.233025
19.233104
19.233412
19.233839
19.234349
19.234526
19.234595
19.234910
19.235001
19.235386
19.235491
19.236120
19.236289
19.236840
19.236880
19.236999
19.237092
19.237496
19.237670
19.237807
19.238620
19.238671
19.239060
19.239145
19.239202
19.239726
19.239972
19.240084
19.240681
19.241214
19.241245
19.241250
19.241540
19.241607
19.241806
19.241895
19.242866
19.242921
19.243974
19.244418
19.245372
19.245377
19.245446
19.245453
19.245553
19.246258
19.247167
19.247232
19.247243
19.247248
19.247352
19.248105
19.248114
19.248178
19.250277
19.250282
19.250319
19.250506
19.251114
19.251135
19.251313
19.251429
19.251552
19.251685
19.251874
19.252229
19.252272
19.252287
19.253024
19.253036
19.253092
19.253174
19.253356
19.253493
19.253854
19.254341
19.255032
19.255752
19.255798
19.256025
19.256257
19.256864
19.257055
19.257500
19.258236
19.258677
19.258738
19.259047
19.259733
19.260249
19.260529
19.260575
19.260784
19.260910
19.260988
19.261194
19.262698
19.263568
19.263662
19.263939
19.263980
19.264580
19.264923
19.265751
19.265971
19.266089
19.266717
19.266800
19.266869
19.267102
19.267143
19.267242
19.267545
19.267718
19.268748
19.268956
19.269044
19.269322
19.269398
19.270262
19.270576
19.271365
19.271511
19.271601
19.272136
19.272345
19.272509
19.272666
19.273154
19.273472
19.273842
19.273863
19.274086
19.274338
19.275539
19.276031
19.276063
19.276244
19.276846
19.277013
19.277340
19.277451
19.277810
19.278409
19.279595
19.279917
19.280106
19.280170
19.280553
19.280759
19.280838
19.280968
19.281762
19.281819
19.281958
19.282693
19.283376
19.283410
19.284194
19.284958
19.285171
19.285419
19.285443
19.286010
19.286286
19.287062
19.287436
19.287558
19.287886
19.288220
19.288935
19.289447
19.289498
19.289800
19.289812
19.289890
19.290441
19.290504
19.291189
19.291335
19.291725
19.292407
19.293464
19.293570
19.294272
19.294463
19.294540
19.294617
19.294781
19.294888
19.295336
19.295662
19.297048
19.297216
19.297226
19.297307
19.297417
19.297889
19.297927
19.298011
19.298112
19.298712
19.299137
19.299621
19.300367
19.300506
19.300818
19.301368
19.303127
19.303679
19.303901
19.304884
19.305050
19.307181
19.307727
19.308586
19.309061
19.310019
19.310206
19.310967
19.311082
19.311423
19.312239
19.312764
19.313449
19.313972
19.314012
19.314533
19.314705
19.314800
19.314891
19.314977
19.315126
19.316106
19.316406
19.316943
19.317106
19.317246
19.317267
19.317546
19.317711
19.318179
19.318380
19.318514
19.318865
19.319228
19.319553
19.320782
19.321988
19.322276
19.322308
19.323408
19.324336
19.324794
19.325033
19.325245
19.325394
19.325416
19.325597
19.325659
19.325871
19.325918
19.326093
19.326217
19.327216
19.327568
19.327622
19.327723
19.328589
19.328619
19.328779
19.328868
19.329380
19.329412
19.330125
19.330989
19.331537
19.331741
19.332214
19.332402
19.332896
19.333061
19.333076
19.333135
19.334113
19.334250
19.335098
19.335148
19.336078
19.336105
19.336135
19.336281
19.336383
19.337266
19.337607
19.338036
19.338072
19.338107
19.338127
19.338269
19.338581
19.338721
19.338899
19.338921
19.339299
19.340444
19.340600
19.340698
19.340940
19.342087
19.342641
19.343287
19.343942
19.344526
19.345319
19.345657
19.345836
19.346519
19.346841
19.347827
19.347867
19.348789
19.348921
19.350240
19.350324
19.350334
19.350384
19.350622
19.350669
19.351056
19.351583
19.351711
19.352196
19.352615
19.353005
19.353547
19.353556
19.353723
19.354458
19.354608
19.355122
19.355506
19.355652
19.356182
19.356334
19.357130
19.358535
19.358923
19.359298
19.359337
19.359880
19.360299
19.360911
19.361607
19.361664
19.361797
19.361804
19.361869
19.362133
19.362281
19.362365
19.362525
19.362646
19.363165
19.363588
19.363668
19.365417
19.365582
19.366549
19.366708
19.367004
19.367139
19.367736
19.368376
19.368660
19.369341
19.370320
19.370529
19.370571
19.370662
19.370872
19.371450
19.371811
19.371929
19.372155
19.372797
19.373238
19.373370
19.374267
19.374480
19.375324
19.375656
19.375845
19.376533
19.376723
19.377258
19.377487
19.377739
19.378276
19.378536
19.379037
19.379174
19.379344
19.379462
19.380248
19.380413
19.381094
19.381199
19.381801
19.382087
19.382199
19.382249
19.382710
19.384653
19.384720
19.384782
19.384940
19.386201
19.386253
19.386684
19.387748
19.387945
19.388195
19.388213
19.388326
19.388340
19.388547
19.388917
19.388998
19.389253
19.389290
19.389341
19.389706
19.390625
19.391240
19.391302
19.391414
19.391469
19.391883
19.392562
19.393357
19.393689
19.393742
19.394840
19.395230
19.395925
19.396975
19.397284
19.397402
19.397948
19.398053
19.398485
19.398671
19.398988
19.399178
19.399699
19.399744
19.400016
19.400737
19.400848
19.402009
19.402522
19.403101
19.403584
19.403825
19.404314
19.404380
19.404528
19.404688
19.404768
19.405477
19.405720
19.405901
19.406266
19.407697
19.407800
19.407816
19.408004
19.408341
19.408409
19.408520
19.408812
19.408825
19.409098
19.410183
19.410262
19.410296
19.410571
19.411578
19.411626
19.411658
19.411987
19.411993
19.412476
19.412766
19.412858
19.413357
19.413559
19.413721
19.413735
19.413804
19.413946
19.414675
19.414937
19.415279
19.415374
19.415621
19.416844
19.416876
19.417964
19.417993
19.418958
19.419765
19.419818
19.420414
19.420541
19.420663
19.422095
19.422148
19.422298
19.422322
19.422443
19.422473
19.422584
19.422771
19.422844
19.423349
19.424261
19.424362
19.424710
19.425770
19.426192
19.426223
19.426559
19.426699
19.426803
19.426826
19.427572
19.429385
19.429925
19.431568
19.432430
19.432643
19.432907
19.433092
19.433574
19.433600
19.433675
19.434102
19.434559
19.434568
19.434628
19.435278
19.435448
19.435781
19.435959
19.436356
19.436404
19.436527
19.436901
19.437218
19.437402
19.437431
19.438788
19.439286
19.439581
19.440016
19.440349
19.441189
19.441384
19.441801
19.442243
19.442251
19.442307
19.442505
19.442541
19.443051
19.443350
19.443438
19.443448
19.443550
19.443590
19.443769
19.444150
19.444675
19.444686
19.444909
19.445289
19.445501
19.445845
19.446293
19.446801
19.447203
19.447287
19.447543
19.447611
19.447885
19.448049
19.448486
19.448547
19.448589
19.448825
19.448849
19.449557
19.449834
19.451540
19.451863
19.452372
19.453216
19.453561
19.454183
19.454268
19.454607
19.454667
19.455008
19.455632
19.455781
19.456858
19.456940
19.457235
19.457364
19.457901
19.458042
19.458648
19.459401
19.460034
19.460212
19.460271
19.460356
19.460935
19.461424
19.462307
19.462663
19.462937
19.463121
19.463576
19.464692
19.465131
19.465987
19.466041
19.466108
19.466220
19.466292
19.467197
19.467241
19.467338
19.467935
19.468067
19.468235
19.468564
19.468721
19.468905
19.469019
19.469188
19.469216
19.469547
19.470354
19.470633
19.470816
19.471609
19.471661
19.471915
19.472443
19.473133
19.473332
19.473915
19.474029
19.474198
19.474975
19.475358
19.475826
19.475865
19.476170
19.476245
19.477053
19.477140
19.477462
19.478140
19.478310
19.478555
19.479891
19.480225
19.480311
19.480420
19.480565
19.480745
19.481317
19.481322
19.481404
19.481553
19.482493
19.482690
19.482722
19.482846
19.483894
19.484031
19.484518
19.484869
19.484919
19.485509
19.485995
19.486552
19.486575
19.486588
19.486727
19.487153
19.487154
19.487159
19.487261
19.488628
19.488699
19.488896
19.489986
19.490117
19.490200
19.490362
19.491486
19.491881
19.491911
19.492279
19.492521
19.492952
19.492963
19.493512
19.493935
19.494365
19.494649
19.495003
19.495592
19.495845
19.495961
19.496291
19.496412
19.496464
19.496696
19.497351
19.497359
19.497406
19.497523
19.498051
19.498432
19.498491
19.498740
19.499000
19.499390
19.500328
19.500853
19.501147
19.501390
19.501531
19.501565
19.501810
19.501939
19.502007
19.502552
19.503091
19.503173
19.503967
19.504162
19.504251
19.504745
19.504855
19.505038
19.505082
19.505450
19.505562
19.506220
19.507521
19.507768
19.508436
19.508521
19.509012
19.509064
19.509135
19.509725
19.509879
19.509946
19.510229
19.510739
19.511033
19.511562
19.511750
19.512330
19.512443
19.512530
19.513068
19.513152
19.513445
19.513836
19.514269
19.514283
19.514727
19.514732
19.514815
19.515793
19.515819
19.516016
19.516241
19.517166
19.517521
19.517784
19.517819
19.518083
19.518102
19.518127
19.518159
19.518218
19.518459
19.518860
19.518904
19.519225
19.519465
19.519795
19.520300
19.520548
19.520609
19.520871
19.521547
19.522072
19.522180
19.523310
19.523593
19.523667
19.524327
19.524380
19.525807
19.525828
19.526129
19.526328
19.526591
19.526796
19.527042
19.527761
19.527762
19.528033
19.528168
19.528294
19.529377
19.530202
19.530204
19.530824
19.531057
19.531524
19.532362
19.532439
19.534182
19.534297
19.536489
19.537378
19.537480
19.538942
19.539927
19.539937
19.539944
19.540607
19.541998
19.542598
19.542848
19.542972
19.543219
19.543303
19.543421
19.543744
19.543902
19.544407
19.544482
19.544927
19.544998
19.545949
19.546307
19.546390
19.546867
19.547592
19.547890
19.547904
19.548355
19.548763
19.549297
19.549560
19.550025
19.550035
19.550165
19.551095
19.551096
19.552181
19.552284
19.552403
19.552699
19.553557
19.553724
19.553975
19.554114
19.554843
19.555110
19.556000
19.556433
19.556598
19.556651
19.556725
19.556769
19.557223
19.557282
19.557576
19.557614
19.557637
19.557718
19.558034
19.558495
19.558499
19.558734
19.559010
19.559494
19.560339
19.560976
19.561228
19.561898
19.562240
19.563071
19.563081
19.563140
19.563918
19.564925
19.565042
19.565481
19.565635
19.565655
19.565982
19.566046
19.566256
19.567473
19.567966
19.568250
19.569325
19.569698
19.569967
19.570263
19.570484
19.571211
19.571709
19.571818
19.571934
19.571997
19.572418
19.572588
19.572928
19.573221
19.573820
19.573865
19.573944
19.574099
19.574485
19.575343
19.575829
19.575917
19.576178
19.576304
19.576789
19.577050
19.577440
19.577819
19.578077
19.578591
19.579285
19.579312
19.579512
19.579619
19.579704
19.579988
19.580287
19.580356
19.580636
19.580810
19.581343
19.581383
19.581440
19.581515
19.581558
19.581769
19.581858
19.582021
19.582128
19.582943
19.583357
19.583375
19.583550
19.583704
19.583811
19.583976
19.584219
19.584369
19.584974
19.585058
19.585663
19.586604
19.586709
19.587434
19.587952
19.589135
19.589403
19.590022
19.590915
19.591184
19.591614
19.591807
19.593710
19.594204
19.595335
19.595373
19.595757
19.595798
19.596202
19.596294
19.596376
19.596434
19.596444
19.596557
19.596987
19.597272
19.597485
19.597602
19.599996
19.600036
19.600313
19.600414
19.600844
19.601370
19.601542
19.601738
19.601894
19.601969
19.602964
19.603570
19.603622
19.604527
19.604594
19.604742
19.605378
19.605712
19.606362
19.606904
19.607321
19.607847
19.608025
19.608185
19.608431
19.608679
19.608927
19.609079
19.609181
19.609279
19.609410
19.609432
19.609483
19.610089
19.610221
19.610284
19.610403
19.611445
19.612869
19.613197
19.613256
19.613472
19.613765
19.615143
19.615355
19.616117
19.616308
19.616469
19.616824
19.617321
19.619621
19.619858
19.620106
19.620821
19.620843
19.622325
19.623502
19.624142
19.624288
19.624434
19.624667
19.625044
19.625170
19.625299
19.626645
19.626897
19.627944
19.628830
19.629078
19.629402
19.629580
19.629868
19.629913
19.630129
19.630188
19.630851
19.631006
19.631593
19.631925
19.632302
19.632374
19.632446
19.632515
19.632613
19.633469
19.633914
19.634071
19.634084
19.634308
19.634364
19.634745
19.635174
19.635548
19.635926
19.636858
19.637262
19.638413
19.638802
19.639373
19.639624
19.639886
19.640052
19.640088
19.640192
19.640651
19.640726
19.641526
19.641839
19.641866
19.641943
19.642025
19.642761
19.643121
19.643712
19.643794
19.644526
19.644681
19.645008
19.645574
19.645796
19.645869
19.645998
19.646500
19.646540
19.647563
19.648523
19.648729
19.648751
19.649655
19.649693
19.650173
19.650499
19.650776
19.650805
19.651131
19.651239
19.651555
19.651709
19.652587
19.652732
19.652810
19.652854
19.653242
19.653479
19.653520
19.653590
19.653983
19.654405
19.654420
19.654584
19.654800
19.654971
19.655080
19.656079
19.656117
19.656643
19.656824
19.657104
19.657197
19.657374
19.657463
19.657579
19.657613
19.657670
19.657793
19.657797
19.658083
19.658262
19.658336
19.658612
19.659242
19.659519
19.659578
19.659746
19.660821
19.660931
19.661117
19.661391
19.662367
19.662520
19.662971
19.662991
19.663110
19.664147
19.664159
19.665146
19.666144
19.666333
19.666518
19.667807
19.668499
19.669151
19.669292
19.669302
19.670066
19.670344
19.671184
19.671246
19.672016
19.673146
19.673223
19.673283
19.673453
19.674520
19.675126
19.675208
19.676570
19.677471
19.677506
19.677960
19.678045
19.678796
19.679388
19.679452
19.679621
19.679680
19.680501
19.681997
19.682172
19.682216
19.682587
19.682691
19.683229
19.683684
19.684033
19.684657
19.685080
19.685299
19.685465
19.685550
19.685652
19.685799
19.686157
19.686468
19.687085
19.687463
19.687734
19.687785
19.687980
19.688060
19.688370
19.688827
19.688856
19.689101
19.689488
19.689965
19.690236
19.690319
19.690587
19.690615
19.690658
19.690980
19.691108
19.692630
19.693706
19.694798
19.695560
19.696517
19.698661
19.699396
19.699618
19.700123
19.700191
19.700409
19.700509
19.700991
19.702202
19.702880
19.703358
19.704014
19.704019
19.704385
19.704681
19.704766
19.704887
19.705112
19.705292
19.705753
19.705856
19.705935
19.706141
19.706219
19.706397
19.706444
19.707237
19.707338
19.707775
19.708040
19.708131
19.708611
19.708627
19.709252
19.711521
19.712052
19.712897
19.713226
19.713435
19.713530
19.713754
19.714218
19.714343
19.714829
19.715235
19.715251
19.715592
19.715728
19.716439
19.716581
19.716589
19.716672
19.716715
19.716757
19.716860
19.716889
19.717155
19.717277
19.717341
19.717517
19.717864
19.718091
19.718100
19.718143
19.719303
19.719369
19.719543
19.719922
19.720270
19.720974
19.721244
19.721577
19.721918
19.722018
19.722548
19.722668
19.722688
19.723118
19.723374
19.723424
19.725148
19.725567
19.725743
19.726040
19.726264
19.726465
19.726546
19.726681
19.727039
19.727317
19.727725
19.728071
19.728203
19.728421
19.728434
19.728779
19.728792
19.728864
19.729581
19.729816
19.730229
19.730666
19.730945
19.732633
19.732789
19.732948
19.733952
19.734528
19.734876
19.735243
19.736524
19.736557
19.736566
19.736582
19.736594
19.736654
19.737259
19.737389
19.737733
19.737794
19.738481
19.740034
19.740155
19.740321
19.740648
19.741338
19.742156
19.742528
19.743180
19.743188
19.743316
19.743346
19.743353
19.743781
19.743889
19.744038
19.744109
19.744896
19.744902
19.746311
19.746489
19.746664
19.746879
19.747040
19.747252
19.747301
19.747736
19.747852
19.748062
19.748230
19.748578
19.748764
19.749474
19.749620
19.750350
19.750721
19.751623
19.751710
19.751992
19.752117
19.752518
19.752750
19.752787
19.753256
19.753915
19.753974
19.754208
19.754264
19.755263
19.755378
19.755546
19.756496
19.756603
19.756665
19.757474
19.757581
19.758014
19.758840
19.758967
19.759118
19.760139
19.762177
19.762381
19.762444
19.762828
19.762873
19.762884
19.763384
19.764177
19.764517
19.764823
19.765326
19.765361
19.765461
19.765789
19.766084
19.766225
19.766254
19.766752
19.766936
19.767105
19.767360
19.767961
19.768292
19.769233
19.769721
19.770499
19.770929
19.770950
19.771300
19.771445
19.772127
19.772269
19.772977
19.773260
19.773943
19.774083
19.774618
19.774806
19.775094
19.775664
19.776117
19.776158
19.776452
19.776609
19.777110
19.777524
19.777900
19.778145
19.779152
19.779195
19.779305
19.779944
19.780268
19.780698
19.780849
19.781019
19.781247
19.781419
19.781474
19.781560
19.781602
19.782108
19.782352
19.782360
19.782416
19.782419
19.783498
19.783520
19.783847
19.783928
19.785377
19.785496
19.785767
19.785801
19.786002
19.786190
19.786427
19.786912
19.787069
19.787209
19.787223
19.787853
19.788003
19.788446
19.789624
19.789809
19.790058
19.790864
19.791173
19.791178
19.791304
19.791850
19.792156
19.793033
19.793099
19.793966
19.794092
19.794664
19.796129
19.796173
19.796377
19.796391
19.796708
19.797666
19.798023
19.798044
19.798364
19.798415
19.798906
19.799089
19.799133
19.799802
19.799996
19.800108
19.800332
19.800360
19.800535
19.800905
19.801095
19.801291
19.801527
19.802465
19.802493
19.803298
19.803875
19.804018
19.804202
19.805573
19.805680
19.806148
19.806570
19.807353
19.807420
19.808037
19.808436
19.808447
19.808458
19.808636
19.809402
19.810168
19.811163
19.812181
19.812209
19.812503
19.812974
19.813261
19.813756
19.814845
19.815192
19.815464
19.816323
19.816690
19.817254
19.817793
19.818910
19.819129
19.819414
19.819544
19.819810
19.820232
19.820536
19.820674
19.821182
19.821579
19.821809
19.822397
19.823129
19.823555
19.823800
19.824278
19.824635
19.824752
19.825354
19.825573
19.825868
19.825934
19.825980
19.826474
19.826493
19.826504
19.826869
19.827122
19.827291
19.827338
19.827758
19.827923
19.827950
19.828043
19.828950
19.829296
19.829395
19.829711
19.830064
19.830188
19.830803
19.831365
19.831439
19.831444
19.831843
19.831910
19.832240
19.832240
19.832557
19.832617
19.833181
19.833214
19.833773
19.834274
19.834668
19.835924
19.836133
19.836404
19.836555
19.836669
19.837255
19.837437
19.837875
19.838287
19.838355
19.839167
19.839567
19.840105
19.840299
19.841069
19.841691
19.842039
19.842352
19.842520
19.842680
19.842760
19.843313
19.843449
19.843920
19.843924
19.844216
19.844328
19.845579
19.846392
19.846895
19.847061
19.847133
19.847284
19.847532
19.848045
19.848123
19.848204
19.848789
19.849216
19.849470
19.849644
19.849734
19.850465
19.850558
19.850686
19.851007
19.851046
19.851145
19.852383
19.852857
19.853347
19.853418
19.853440
19.853809
19.853974
19.854085
19.854424
19.854466
19.854520
19.854694
19.854911
19.856018
19.856167
19.856497
19.856936
19.857004
19.857095
19.857128
19.857475
19.858025
19.858840
19.859408
19.859703
19.859769
19.859831
19.860932
19.860997
19.861103
19.861228
19.861499
19.861532
19.863618
19.863693
19.864035
19.864234
19.864276
19.864483
19.864752
19.865138
19.865366
19.866739
19.867346
19.868733
19.868834
19.869072
19.869347
19.869689
19.869874
19.870036
19.870068
19.870101
19.870211
19.870272
19.870930
19.870966
19.871621
19.872131
19.872185
19.872222
19.872336
19.872727
19.873179
19.873431
19.873695
19.873732
19.873791
19.874601
19.875477
19.875759
19.875839
19.875886
19.875913
19.875985
19.876300
19.876809
19.876860
19.877304
19.879202
19.880046
19.880354
19.880669
19.880847
19.881107
19.881161
19.881734
19.881806
19.882014
19.882251
19.882686
19.882728
19.882991
19.882993
19.883670
19.883834
19.885090
19.885377
19.885608
19.885675
19.886536
19.886556
19.886774
19.887201
19.888511
19.888643
19.890063
19.890216
19.890343
19.890694
19.891523
19.891666
19.891913
19.892181
19.892412
19.892510
19.892560
19.892668
19.892769
19.892808
19.893870
19.894609
19.895001
19.895027
19.895102
19.895770
19.895896
19.895922
19.895979
19.895982
19.896544
19.896626
19.896885
19.897173
19.897187
19.897267
19.897435
19.897967
19.898201
19.898695
19.898696
19.898800
19.898813
19.899981
19.900101
19.900220
19.900258
19.900331
19.901049
19.902161
19.902196
19.903204
19.903520
19.903778
19.904473
19.904527
19.904838
19.905277
19.905366
19.905636
19.905683
19.905866
19.906088
19.906114
19.906177
19.906649
19.907352
19.908321
19.908735
19.908951
19.909086
19.909155
19.909317
19.910200
19.910307
19.910506
19.910650
19.910688
19.910913
19.911285
19.911481
19.911616
19.912784
19.913371
19.913466
19.914623
19.915332
19.915352
19.915644
19.916507
19.916549
19.917356
19.917625
19.917894
19.918050
19.918387
19.918528
19.918744
19.918937
19.920804
19.920854
19.920901
19.921069
19.921323
19.922088
19.922430
19.922880
19.923256
19.923731
19.923759
19.923840
19.923949
19.923973
19.924020
19.924105
19.924155
19.924455
19.924627
19.924653
19.924882
19.924913
19.925614
19.925681
19.925886
19.925891
19.926217
19.926366
19.927159
19.927586
19.927704
19.928548
19.928708
19.929310
19.929949
19.929950
19.929959
19.930070
19.930249
19.931110
19.932317
19.932814
19.932825
19.933182
19.933193
19.933648
19.933649
19.933743
19.934429
19.934726
19.935818
19.936236
19.937055
19.937131
19.937507
19.937533
19.938146
19.938200
19.938352
19.938999
19.939270
19.940023
19.940035
19.940421
19.940471
19.940575
19.941045
19.941354
19.941891
19.942057
19.942142
19.942211
19.943234
19.944302
19.944490
19.944803
19.945268
19.945269
19.945342
19.945586
19.945789
19.946064
19.946180
19.946192
19.946372
19.946462
19.946718
19.947166
19.947729
19.948423
19.948593
19.948662
19.949534
19.949944
19.950237
19.950269
19.951254
19.951292
19.951416
19.951444
19.952265
19.953368
19.953622
19.953980
19.954203
19.954362
19.954662
19.954680
19.955471
19.955509
19.956377
19.956970
19.957020
19.957234
19.957734
19.957807
19.957865
19.957902
19.958259
19.959314
19.959834
19.959958
19.959988
19.960464
19.960682
19.960774
19.961510
19.961878
19.962049
19.962107
19.962421
19.962794
19.962997
19.963482
19.963592
19.964110
19.964120
19.964602
19.964914
19.964977
19.965076
19.965230
19.965574
19.965665
19.966247
19.966322
19.967828
19.968190
19.968358
19.968744
19.969435
19.969703
19.969896
19.970054
19.970181
19.970739
19.970965
19.971339
19.971416
19.972546
19.973445
19.973560
19.973791
19.974193
19.974698
19.974750
19.975129
19.975312
19.975399
19.975516
19.976507
19.976803
19.976845
19.977163
19.977296
19.977455
19.977622
19.977687
19.977973
19.978263
19.978704
19.979137
19.979725
19.979846
19.980221
19.980384
19.980586
19.981270
19.981272
19.981787
19.981900
19.982512
19.982596
19.982654
19.982807
19.983240
19.983594
19.983638
19.984277
19.984853
19.985332
19.986180
19.986781
19.987492
19.988013
19.988245
19.989010
19.989021
19.990222
19.990830
19.990855
19.992546
19.992937
19.993208
19.993488
19.993720
19.993829
19.993988
19.994043
19.994214
19.994429
19.995976
19.996427
19.996729
19.996735
19.997254
19.997343
19.997506
19.997757
19.998241
19.998540
19.998708
19.999433
19.999988
20.000084
20.000105
20.000163
20.000341
20.000487
20.000625
20.000626
20.000752
20.000754
20.001028
20.001063
20.001334
20.001836
20.001839
20.002467
20.002657
20.002766
20.002870
20.003355
20.003505
20.003536
20.003741
20.004025
20.004290
20.004425
20.004534
20.004731
20.005208
20.006226
20.006415
20.006777
20.007164
20.007489
20.007855
20.007951
20.008287
20.008428
20.008562
20.009605
20.009711
20.010129
20.010220
20.010464
20.010579
20.010614
20.010912
20.011088
20.011121
20.011204
20.011376
20.011832
20.012476
20.012552
20.013301
20.013325
20.013675
20.015122
20.015417
20.016302
20.016795
20.017317
20.018466
20.018680
20.018739
20.018752
20.018978
20.018996
20.019430
20.019869
20.019912
20.020297
20.020369
20.020933
20.022199
20.022828
20.023107
20.023828
20.024094
20.024971
20.025622
20.026685
20.026750
20.027313
20.027538
20.028219
20.028403
20.028486
20.028589
20.028623
20.028992
20.029398
20.030219
20.030255
20.030926
20.030964
20.030965
20.030967
20.031399
20.032313
20.032409
20.032511
20.032523
20.034072
20.034088
20.034147
20.034151
20.034188
20.034354
20.034396
20.036193
20.036463
20.036588
20.036656
20.036902
20.037070
20.037276
20.037466
20.038131
20.038214
20.038436
20.038762
20.039594
20.039681
20.039876
20.039913
20.040070
20.040641
20.040707
20.040884
20.041057
20.041572
20.041897
20.042026
20.042660
20.042811
20.043010
20.043324
20.044156
20.045359
20.045616
20.046311
20.047163
20.047792
20.047878
20.049536
20.049774
20.050619
20.051183
20.051479
20.051555
20.051910
20.051957
20.051975
20.052176
20.053345
20.053399
20.054686
20.055562
20.055945
20.056296
20.056520
20.056623
20.057067
20.057462
20.057803
20.058050
20.058473
20.058609
20.058925
20.059837
20.060253
20.060518
20.060624
20.060687
20.061393
20.062076
20.062200
20.062674
20.062674
20.062976
20.063117
20.063372
20.063486
20.064102
20.065128
20.065359
20.065553
20.065861
20.065862
20.065863
20.066006
20.066011
20.066984
20.067256
20.068085
20.068357
20.068768
20.069015
20.069137
20.069428
20.069760
20.069920
20.070358
20.070734
20.070921
20.071043
20.071253
20.071391
20.071529
20.072076
20.072413
20.072515
20.072795
20.073085
20.073204
20.073423
20.073626
20.073726
20.073860
20.074060
20.074132
20.074272
20.074727
20.074828
20.075244
20.075264
20.075476
20.075626
20.075765
20.076542
20.077278
20.077338
20.077373
20.077795
20.078973
20.079742
20.079915
20.080173
20.080209
20.081109
20.081419
20.081627
20.081671
20.082463
20.082629
20.082797
20.083355
20.084082
20.084498
20.084554
20.084671
20.084696
20.085526
20.085870
20.086492
20.087493
20.088266
20.088847
20.089413
20.089474
20.090110
20.091365
20.091670
20.091709
20.092298
20.092380
20.092444
20.092492
20.093226
20.093389
20.093613
20.093680
20.093771
20.094025
20.094183
20.094382
20.094528
20.094813
20.095171
20.095587
20.095629
20.095742
20.095814
20.096588
20.096887
20.096902
20.097434
20.097947
20.098001
20.098089
20.098376
20.098802
20.099750
20.100223
20.100785
20.100908
20.100951
20.101586
20.101671
20.101873
20.103027
20.104522
20.104650
20.104763
20.104956
20.105135
20.105270
20.105301
20.105431
20.106065
20.106802
20.107421
20.108035
20.108153
20.109663
20.110527
20.110539
20.110552
20.111443
20.111443
20.111480
20.111921
20.112132
20.112917
20.113186
20.113279
20.113664
20.113982
20.114229
20.114526
20.114548
20.114710
20.114864
20.115109
20.115223
20.115472
20.115615
20.116657
20.117317
20.117415
20.117767
20.117821
20.117832
20.118096
20.118240
20.118667
20.119137
20.119556
20.119970
20.120229
20.120931
20.121145
20.121605
20.121691
20.121880
20.121956
20.122078
20.122225
20.122438
20.123111
20.124025
20.124033
20.124352
20.124694
20.124765
20.125240
20.125500
20.125924
20.126026
20.126104
20.126144
20.127237
20.127264
20.127350
20.127505
20.127890
20.128040
20.129102
20.129556
20.129925
20.130482
20.130983
20.131562
20.131727
20.133344
20.133572
20.134294
20.134739
20.135258
20.135704
20.135763
20.136476
20.136985
20.137051
20.137377
20.139257
20.139575
20.140015
20.140228
20.140348
20.140404
20.140430
20.140604
20.140805
20.141560
20.142141
20.142202
20.142859
20.143015
20.143105
20.143149
20.143239
20.143325
20.143558
20.143760
20.143863
20.144648
20.144900
20.145000
20.145743
20.146468
20.146572
20.146772
20.146937
20.147655
20.148607
20.149200
20.149410
20.151972
20.152841
20.153126
20.153588
20.154407
20.154777
20.155172
20.155649
20.155656
20.156142
20.156391
20.156800
20.157400
20.157419
20.157444
20.159475
20.159579
20.159618
20.159882
20.159911
20.160120
20.160292
20.160613
20.160743
20.160986
20.161448
20.161598
20.162115
20.162758
20.162874
20.162999
20.163184
20.163526
20.163605
20.163679
20.163886
20.164299
20.164768
20.165327
20.165669
20.165726
20.165836
20.165882
20.166001
20.166251
20.166787
20.167290
20.167308
20.167768
20.168086
20.168129
20.168129
20.169104
20.169145
20.169187
20.169640
20.169771
20.169852
20.169890
20.169890
20.170860
20.171137
20.171456
20.171472
20.171716
20.172022
20.172457
20.172468
20.173204
20.173958
20.175208
20.175323
20.175383
20.177873
20.178350
20.178384
20.178444
20.178771
20.179677
20.179994
20.180297
20.180331
20.180460
20.180555
20.180772
20.180838
20.180882
20.181610
20.181913
20.182138
20.182148
20.182552
20.182611
20.182663
20.182693
20.182884
20.183414
20.183588
20.184184
20.184523
20.184595
20.185284
20.185468
20.185593
20.186332
20.186725
20.186935
20.188060
20.188155
20.188449
20.190061
20.190067
20.190521
20.190532
20.190965
20.191173
20.191269
20.191373
20.191632
20.191837
20.192170
20.192290
20.192352
20.194025
20.194242
20.194296
20.194299
20.194409
20.194412
20.194594
20.194773
20.195227
20.195379
20.195459
20.195620
20.195805
20.195924
20.196604
20.197335
20.197734
20.198366
20.198905
20.199552
20.200213
20.200677
20.201172
20.201704
20.202062
20.202108
20.202373
20.202469
20.202487
20.202720
20.202904
20.203705
20.206703
20.207061
20.207173
20.207267
20.207940
20.207958
20.208003
20.208923
20.208923
20.210054
20.210223
20.210630
20.210937
20.211083
20.211829
20.212390
20.212646
20.212703
20.213099
20.213271
20.213900
20.213951
20.214089
20.214335
20.214435
20.214981
20.215128
20.215367
20.215841
20.215868
20.215948
20.215985
20.216378
20.217136
20.217797
20.217874
20.218364
20.218738
20.218825
20.219053
20.219154
20.219192
20.219367
20.219910
20.220055
20.220118
20.220211
20.220472
20.220633
20.220957
20.221151
20.221852
20.221857
20.221961
20.222385
20.222493
20.222547
20.223145
20.223635
20.223765
20.224034
20.224239
20.224757
20.225286
20.225303
20.225495
20.226133
20.226250
20.226522
20.226929
20.226965
20.227965
20.228084
20.228222
20.228524
20.228581
20.228969
20.229112
20.229870
20.229999
20.230361
20.230702
20.230824
20.231663
20.233418
20.233567
20.233641
20.233705
20.233716
20.233972
20.234680
20.234695
20.234698
20.235112
20.235162
20.235560
20.235615
20.235620
20.235876
20.236139
20.236237
20.236488
20.236773
20.237433
20.238578
20.239281
20.239611
20.240141
20.240143
20.240357
20.241326
20.241630
20.241730
20.241933
20.241966
20.241972
20.242125
20.244976
20.245700
20.246021
20.246543
20.246596
20.246648
20.246799
20.247860
20.248221
20.248229
20.249839
20.250156
20.250401
20.250436
20.250452
20.250456
20.250481
20.250631
20.250889
20.251155
20.251410
20.251841
20.252005
20.252096
20.252128
20.252553
20.252691
20.252750
20.252756
20.253346
20.254011
20.254059
20.254187
20.254241
20.254841
20.254854
20.255147
20.255503
20.256067
20.256102
20.256295
20.256614
20.257089
20.258035
20.258547
20.258889
20.259155
20.259216
20.259880
20.260045
20.260771
20.260789
20.260858
20.260921
20.261092
20.261288
20.261404
20.261427
20.261428
20.261478
20.261854
20.261890
20.263193
20.263756
20.263800
20.264095
20.264268
20.264530
20.264544
20.264996
20.265095
20.265111
20.265564
20.265790
20.266520
20.266919
20.267052
20.267138
20.267840
20.268617
20.268674
20.268678
20.269210
20.269772
20.270062
20.270215
20.270284
20.271442
20.272239
20.273415
20.273597
20.273688
20.273751
20.275631
20.275701
20.275884
20.276066
20.276084
20.276638
20.277639
20.277986
20.278342
20.278637
20.278716
20.278771
20.279502
20.279536
20.279543
20.280241
20.280534
20.280872
20.281363
20.281664
20.282035
20.282053
20.282173
20.282549
20.282959
20.283167
20.283255
20.284545
20.284712
20.284726
20.285111
20.285890
20.286626
20.286900
20.287067
20.287359
20.288273
20.288324
20.288566
20.289201
20.289453
20.289920
20.290441
20.290995
20.291078
20.291591
20.291784
20.291960
20.292415
20.292529
20.292588
20.292918
20.293108
20.293336
20.293756
20.294157
20.294610
20.294861
20.295101
20.295549
20.295612
20.295632
20.296930
20.297310
20.297912
20.298006
20.298195
20.298737
20.298800
20.300220
20.300476
20.301739
20.302825
20.303789
20.304515
20.304934
20.304973
20.305600
20.305970
20.306529
20.306898
20.307676
20.307727
20.307774
20.308387
20.308502
20.308549
20.308590
20.308933
20.309097
20.309185
20.309496
20.309783
20.309784
20.310292
20.310454
20.310649
20.311211
20.311228
20.311268
20.311533
20.311579
20.311982
20.312541
20.312794
20.313475
20.313633
20.313894
20.315282
20.316015
20.316190
20.316199
20.316246
20.316635
20.316649
20.317369
20.317422
20.317952
20.318707
20.318989
20.319088
20.320176
20.320312
20.320814
20.320997
20.321390
20.322066
20.322763
20.323789
20.324939
20.325050
20.325513
20.325664
20.326085
20.327155
20.328708
20.329075
20.329204
20.329278
20.329345
20.331346
20.333019
20.333097
20.333264
20.333277
20.333519
20.333594
20.333741
20.333797
20.333869
20.333906
20.333934
20.334147
20.334232
20.334581
20.334647
20.335553
20.336196
20.336497
20.336647
20.336745
20.336819
20.336855
20.337480
20.337560
20.337572
20.338523
20.338567
20.339616
20.339879
20.339882
20.339983
20.339997
20.340080
20.340377
20.340518
20.340612
20.342094
20.342328
20.342379
20.342721
20.343800
20.343841
20.344093
20.344310
20.344802
20.345478
20.345858
20.345960
20.346401
20.346727
20.347476
20.347768
20.348684
20.350141
20.350248
20.350900
20.352965
20.353179
20.353334
20.355444
20.355713
20.356444
20.356516
20.357253
20.357554
20.358154
20.358378
20.358925
20.358968
20.359341
20.360166
20.360225
20.361150
20.361415
20.361470
20.362227
20.362304
20.362634
20.362725
20.362940
20.363099
20.363342
20.364272
20.364410
20.364825
20.364832
20.364894
20.365200
20.365421
20.365858
20.365867
20.365957
20.365998
20.366633
20.366649
20.366846
20.367478
20.367714
20.367777
20.367798
20.368086
20.368400
20.368884
20.368885
20.369125
20.369864
20.370129
20.370866
20.371135
20.371149
20.371165
20.371603
20.371742
20.372345
20.372484
20.372497
20.372802
20.373037
20.373093
20.374071
20.374388
20.374479
20.374513
20.374887
20.375614
20.375851
20.375916
20.376103
20.377732
20.377830
20.378701
20.378815
20.379645
20.380096
20.380233
20.380295
20.380390
20.380457
20.381418
20.382509
20.382721
20.383200
20.383346
20.384796
20.386217
20.386745
20.387296
20.387304
20.387926
20.388244
20.388300
20.388710
20.389784
20.390257
20.390522
20.390869
20.391098
20.391470
20.391621
20.391970
20.392361
20.392807
20.393193
20.393224
20.393731
20.394840
20.395529
20.395593
20.396343
20.396473
20.396863
20.397158
20.397194
20.397337
20.397885
20.398413
20.398989
20.399363
20.399634
20.399779
20.399975
20.400043
20.400189
20.400376
20.401454
20.402116
20.402594
20.403456
20.403680
20.404033
20.404483
20.405555
20.406102
20.406266
20.406945
20.407413
20.407443
20.407446
20.408576
20.408762
20.408996
20.409029
20.409428
20.409892
20.410363
20.410566
20.411175
20.411274
20.411332
20.411442
20.411548
20.411761
20.412118
20.412166
20.412511
20.412636
20.412720
20.412918
20.413535
20.413638
20.413921
20.414454
20.415630
20.415664
20.416122
20.416293
20.416600
20.417032
20.417092
20.417133
20.417190
20.417365
20.417911
20.418891
20.419166
20.420395
20.420600
20.420621
20.421188
20.421515
20.421945
20.422169
20.422342
20.422443
20.423293
20.423663
20.423897
20.424026
20.424690
20.425120
20.425423
20.425920
20.426000
20.426039
20.426817
20.427518
20.427891
20.428111
20.428605
20.428632
20.428974
20.431100
20.431943
20.432412
20.433058
20.434231
20.434910
20.435264
20.435684
20.435963
20.436306
20.436493
20.437332
20.437877
20.437955
20.438729
20.438843
20.439320
20.439477
20.439776
20.440056
20.440407
20.440796
20.441113
20.441712
20.441717
20.441997
20.442949
20.443089
20.443163
20.443199
20.443359
20.443429
20.443532
20.443827
20.444029
20.445008
20.445034
20.445328
20.445481
20.445548
20.445943
20.446741
20.446891
20.447320
20.447328
20.447589
20.447709
20.448152
20.448378
20.448392
20.448428
20.448506
20.448532
20.448614
20.448644
20.449087
20.449336
20.449379
20.450096
20.450487
20.450766
20.450966
20.451193
20.451618
20.451867
20.452313
20.452851
20.453011
20.453068
20.453355
20.453365
20.454006
20.454104
20.455432
20.455569
20.456061
20.456496
20.457180
20.457510
20.457761
20.458061
20.458451
20.458670
20.458933
20.459214
20.459266
20.459595
20.460022
20.460229
20.460442
20.460600
20.460753
20.460763
20.461104
20.461617
20.462169
20.462383
20.463562
20.464111
20.464206
20.464436
20.464509
20.465526
20.466453
20.467230
20.467307
20.467389
20.467532
20.467765
20.468250
20.468437
20.468455
20.468843
20.469804
20.470094
20.471355
20.472261
20.472293
20.472537
20.472850
20.473211
20.473750
20.474475
20.475794
20.476094
20.476395
20.476594
20.476667
20.476785
20.476878
20.477328
20.478019
20.478496
20.478792
20.479147
20.479887
20.480262
20.480739
20.480870
20.480936
20.480988
20.481236
20.481581
20.481692
20.482641
20.483098
20.483476
20.484239
20.484380
20.484800
20.484810
20.484907
20.484977
20.485021
20.485132
20.485672
20.485774
20.485890
20.486205
20.487061
20.487224
20.487538
20.487818
20.488031
20.488161
20.488276
20.488305
20.488582
20.489562
20.489723
20.490260
20.490326
20.491837
20.492005
20.492647
20.493923
20.493998
20.494245
20.494477
20.494614
20.494994
20.494999
20.495446
20.495917
20.496611
20.496717
20.496733
20.497827
20.498294
20.499074
20.499797
20.500300
20.500387
20.500441
20.500524
20.500857
20.501008
20.501514
20.502072
20.502436
20.502553
20.502911
20.502986
20.503867
20.504428
20.504968
20.505287
20.506029
20.506486
20.506550
20.507339
20.507461
20.507859
20.508017
20.508162
20.508206
20.509356
20.509520
20.510257
20.510533
20.510654
20.511369
20.511935
20.512747
20.512954
20.513376
20.513471
20.514347
20.514362
20.514391
20.514534
20.514858
20.515348
20.515975
20.517187
20.517737
20.517780
20.518019
20.519314
20.519798
20.520909
20.521313
20.522004
20.522248
20.522440
20.522895
20.523024
20.523092
20.524095
20.524294
20.524636
20.525158
20.525352
20.525490
20.525721
20.525756
20.525966
20.526605
20.526907
20.526984
20.527742
20.528394
20.528523
20.528599
20.528660
20.528697
20.528921
20.529027
20.529147
20.529882
20.530425
20.530633
20.530752
20.530953
20.531102
20.531512
20.532087
20.532107
20.532146
20.532197
20.532448
20.532743
20.532917
20.533469
20.533760
20.534322
20.534349
20.534941
20.535176
20.536203
20.536426
20.536779
20.538606
20.538802
20.538947
20.539761
20.539765
20.539989
20.540338
20.540673
20.543360
20.543442
20.543481
20.543488
20.543694
20.543853
20.544062
20.544270
20.544270
20.544501
20.545052
20.545096
20.545626
20.545782
20.545822
20.546323
20.546741
20.546817
20.547251
20.548710
20.548796
20.549074
20.549184
20.549323
20.549411
20.549784
20.550068
20.551117
20.551511
20.551634
20.551948
20.552557
20.553554
20.553656
20.554294
20.554485
20.554596
20.554998
20.555279
20.555394
20.555515
20.555705
20.555968
20.557082
20.557277
20.558773
20.559680
20.559818
20.559875
20.560027
20.560082
20.560247
20.560434
20.560867
20.561253
20.561426
20.562335
20.562381
20.562798
20.563378
20.563404
20.563900
20.564334
20.564788
20.564877
20.564998
20.565013
20.565236
20.565249
20.565441
20.565834
20.566058
20.566297
20.566308
20.566385
20.566877
20.566953
20.567117
20.567439
20.567916
20.568016
20.568051
20.568663
20.568688
20.568698
20.568839
20.569091
20.569144
20.569304
20.569384
20.570253
20.570527
20.570927
20.570960
20.571010
20.571130
20.571252
20.571640
20.571753
20.571822
20.572540
20.573315
20.573462
20.573765
20.573844
20.574744
20.575171
20.575223
20.575312
20.575478
20.575564
20.575982
20.576788
20.576933
20.577042
20.577375
20.577432
20.577483
20.577557
20.577667
20.577687
20.577937
20.577988
20.577992
20.578555
20.578619
20.579120
20.579124
20.579235
20.579563
20.579598
20.580686
20.581871
20.582013
20.582082
20.582152
20.582203
20.582273
20.582635
20.583438
20.583729
20.583899
20.584989
20.585051
20.585224
20.585460
20.585627
20.585785
20.585978
20.586059
20.586529
20.587066
20.587077
20.587729
20.588034
20.588943
20.589132
20.590335
20.590460
20.590889
20.590909
20.591229
20.591240
20.591368
20.591621
20.592560
20.592864
20.593154
20.593251
20.593746
20.593845
20.594231
20.594335
20.594473
20.594582
20.595127
20.596956
20.596960
20.597308
20.597791
20.597991
20.598056
20.598085
20.598456
20.599004
20.599064
20.599476
20.599737
20.600468
20.600708
20.601461
20.602231
20.602336
20.602342
20.602418
20.602552
20.603227
20.603412
20.604072
20.604177
20.604514
20.604635
20.604860
20.605601
20.606041
20.606634
20.606850
20.607090
20.607169
20.607345
20.607787
20.607991
20.608114
20.608264
20.608335
20.608906
20.609004
20.609481
20.609647
20.609902
20.610631
20.610901
20.610972
20.611321
20.611349
20.611450
20.611909
20.612025
20.612490
20.612693
20.612698
20.612793
20.613218
20.613372
20.613609
20.613860
20.613981
20.614368
20.614731
20.614819
20.614918
20.615033
20.615713
20.615836
20.616187
20.616899
20.617131
20.617328
20.617564
20.617773
20.619166
20.619716
20.619782
20.620576
20.620647
20.620935
20.621343
20.621409
20.621888
20.622485
20.623310
20.623502
20.623955
20.624862
20.625223
20.625360
20.625481
20.625872
20.628276
20.628278
20.628288
20.628908
20.629202
20.629557
20.629563
20.630106
20.630366
20.630633
20.630873
20.631157
20.631637
20.632189
20.632234
20.632544
20.632690
20.632767
20.633988
20.634724
20.635284
20.636160
20.636675
20.636846
20.637054
20.637250
20.637642
20.639194
20.639287
20.639693
20.639950
20.639986
20.640301
20.640453
20.641537
20.642057
20.642388
20.642651
20.642943
20.643002
20.643372
20.643824
20.644240
20.644365
20.644570
20.645032
20.645646
20.646631
20.647091
20.647257
20.647274
20.647724
20.647856
20.648438
20.648550
20.648788
20.649001
20.649201
20.649831
20.649874
20.650007
20.650257
20.650322
20.650719
20.651183
20.651534
20.652332
20.652502
20.652848
20.653061
20.653668
20.653761
20.654178
20.654234
20.655569
20.655934
20.656309
20.657089
20.657256
20.657637
20.657879
20.658484
20.658929
20.659225
20.659568
20.659636
20.659818
20.660013
20.660248
20.660276
20.660497
20.660811
20.661184
20.661403
20.662108
20.662614
20.662862
20.663159
20.663271
20.663408
20.663478
20.663989
20.664217
20.664221
20.664447
20.664691
20.664694
20.664852
20.665422
20.665701
20.666356
20.666572
20.666633
20.668497
20.668557
20.668654
20.669355
20.669673
20.670334
20.670588
20.670800
20.671097
20.671379
20.671388
20.671618
20.671994
20.672074
20.674131
20.674504
20.674748
20.674891
20.675006
20.675034
20.675154
20.675203
20.675247
20.675747
20.675803
20.676862
20.676914
20.677424
20.677589
20.677876
20.678137
20.678363
20.678783
20.678854
20.679385
20.679412
20.679513
20.680218
20.680360
20.680505
20.681654
20.682433
20.683316
20.683515
20.684848
20.685305
20.685922
20.685958
20.686263
20.686359
20.686387
20.686663
20.687196
20.687518
20.687941
20.687942
20.688591
20.688788
20.689000
20.689119
20.689283
20.689410
20.689749
20.689845
20.690095
20.690476
20.691158
20.691295
20.691557
20.691744
20.691825
20.691981
20.691999
20.692651
20.692785
20.693633
20.694530
20.694544
20.695568
20.695690
20.696023
20.696030
20.696066
20.696192
20.696197
20.696682
20.697144
20.697282
20.698323
20.698510
20.699206
20.699340
20.699799
20.700217
20.701063
20.701532
20.702037
20.702216
20.702914
20.702999
20.703208
20.704165
20.704296
20.705214
20.705403
20.705958
20.706686
20.706797
20.706896
20.706942
20.706949
20.707033
20.707167
20.707409
20.707503
20.707539
20.707738
20.707766
20.708948
20.708999
20.709593
20.709622
20.709736
20.709808
20.710136
20.710793
20.711126
20.711187
20.711400
20.713138
20.713174
20.713260
20.713908
20.714100
20.714119
20.714238
20.714283
20.714651
20.714720
20.714840
20.715306
20.716009
20.716144
20.717559
20.718722
20.718742
20.718967
20.719206
20.719797
20.720069
20.720302
20.720531
20.720758
20.720911
20.721566
20.721711
20.722042
20.722174
20.722860
20.723633
20.724124
20.724211
20.724242
20.725032
20.725201
20.725529
20.725674
20.726676
20.726764
20.726851
20.727364
20.727840
20.728044
20.728109
20.728240
20.728505
20.729181
20.729373
20.729594
20.729781
20.730150
20.730387
20.730525
20.731021
20.731207
20.731558
20.731865
20.731903
20.732825
20.733548
20.734006
20.734477
20.734713
20.735143
20.735541
20.735717
20.735876
20.737239
20.738831
20.739463
20.740368
20.740658
20.740997
20.741103
20.741655
20.742083
20.742608
20.743072
20.743079
20.743224
20.743234
20.743444
20.743920
20.744267
20.744415
20.745603
20.746302
20.746413
20.746562
20.747159
20.747310
20.747341
20.747803
20.748211
20.748593
20.748723
20.749492
20.749545
20.750169
20.751013
20.751270
20.751314
20.752531
20.752606
20.752720
20.752810
20.753845
20.753954
20.754170
20.754309
20.754363
20.754593
20.755266
20.755432
20.755646
20.755654
20.755937
20.756175
20.756495
20.756731
20.756854
20.757662
20.757729
20.757743
20.758408
20.758759
20.759112
20.759131
20.759241
20.759246
20.761372
20.761375
20.761492
20.761493
20.762038
20.762110
20.762111
20.762239
20.762623
20.762861
20.763773
20.764363
20.765139
20.765788
20.765940
20.766027
20.766190
20.766717
20.766789
20.767314
20.768193
20.768200
20.768215
20.768976
20.769146
20.769180
20.769392
20.769808
20.770924
20.771062
20.771202
20.771274
20.771721
20.771735
20.771764
20.771956
20.772564
20.773470
20.773522
20.773960
20.774438
20.774569
20.775412
20.775519
20.775549
20.775581
20.776424
20.776606
20.777289
20.777465
20.777501
20.778373
20.778521
20.779924
20.780556
20.780603
20.782915
20.783759
20.783824
20.784711
20.785456
20.786254
20.786338
20.786604
20.786929
20.787464
20.787825
20.788215
20.788731
20.788766
20.788899
20.789276
20.790319
20.790358
20.791194
20.791573
20.791815
20.791951
20.792290
20.792378
20.792603
20.792604
20.792718
20.793011
20.793162
20.793663
20.793693
20.794111
20.794118
20.794454
20.794805
20.794968
20.795056
20.795782
20.795995
20.796049
20.796984
20.797303
20.797568
20.797857
20.797991
20.798386
20.798677
20.799619
20.799993
20.800200
20.800370
20.800425
20.800696
20.800792
20.800841
20.801451
20.801561
20.801801
20.801921
20.801935
20.802623
20.803230
20.803570
20.803656
20.804689
20.805125
20.805273
20.805535
20.806331
20.806961
20.807029
20.807038
20.807152
20.808400
20.808757
20.808758
20.808998
20.809510
20.810027
20.811609
20.811904
20.812094
20.812300
20.813118
20.813953
20.813979
20.814067
20.814349
20.814546
20.814774
20.814835
20.815677
20.816039
20.816307
20.816997
20.817030
20.817590
20.817721
20.818180
20.818220
20.818484
20.818956
20.819134
20.820788
20.821131
20.821657
20.821997
20.822591
20.823576
20.823716
20.824051
20.825001
20.825305
20.825726
20.826057
20.826257
20.826355
20.826618
20.827557
20.827807
20.827977
20.828608
20.828668
20.828783
20.828910
20.829051
20.829110
20.829721
20.829765
20.830609
20.830843
20.831571
20.832257
20.832676
20.833110
20.833131
20.833283
20.833585
20.834126
20.834472
20.835256
20.835345
20.835365
20.835447
20.835649
20.835749
20.835883
20.835993
20.837028
20.837242
20.837855
20.837942
20.838579
20.838816
20.839222
20.839473
20.839972
20.840613
20.840613
20.842120
20.842547
20.842811
20.843834
20.843901
20.844070
20.844531
20.844696
20.845167
20.845424
20.845561
20.845692
20.846071
20.846509
20.846639
20.846660
20.847232
20.847514
20.848071
20.848935
20.849216
20.850590
20.851493
20.852083
20.852197
20.852554
20.852920
20.853058
20.853163
20.853647
20.854461
20.854497
20.854610
20.855098
20.855181
20.855656
20.855848
20.856396
20.856602
20.856670
20.857468
20.857963
20.858004
20.858341
20.858727
20.859181
20.859200
20.859253
20.859295
20.859918
20.860107
20.860197
20.860211
20.860526
20.860567
20.860642
20.861012
20.861263
20.861618
20.861658
20.862774
20.862897
20.863117
20.863197
20.863742
20.864293
20.864600
20.864765
20.864889
20.864976
20.865195
20.865223
20.865229
20.865573
20.866288
20.866519
20.866626
20.866936
20.867130
20.868360
20.868763
20.868846
20.868995
20.869033
20.869653
20.870066
20.870582
20.870595
20.870902
20.870937
20.871045
20.871067
20.871303
20.871462
20.871978
20.872218
20.872350
20.872380
20.872442
20.872881
20.873130
20.873279
20.874655
20.874744
20.874836
20.875318
20.875925
20.877349
20.877431
20.878476
20.878581
20.878594
20.878687
20.878714
20.878922
20.879503
20.879573
20.880012
20.880123
20.880845
20.880985
20.881336
20.881508
20.881603
20.882521
20.882960
20.883375
20.883870
20.883876
20.884585
20.884913
20.885012
20.885597
20.885862
20.886151
20.887217
20.887317
20.887888
20.888278
20.888658
20.888987
20.889044
20.889291
20.889853
20.889893
20.890438
20.890542
20.890629
20.890818
20.890859
20.891071
20.891570
20.891588
20.892239
20.892273
20.892329
20.892455
20.892990
20.893880
20.894180
20.894571
20.895880
20.895940
20.896139
20.896214
20.896988
20.897649
20.897778
20.898056
20.899280
20.899550
20.899679
20.900114
20.900156
20.902227
20.902270
20.902454
20.902794
20.902838
20.903169
20.903576
20.903859
20.904526
20.904974
20.905571
20.905572
20.905755
20.905781
20.905917
20.906602
20.906724
20.906735
20.907087
20.907735
20.908262
20.908273
20.908829
20.909092
20.909348
20.909491
20.909679
20.910263
20.910958
20.911318
20.911348
20.911653
20.912156
20.912339
20.913099
20.913676
20.914343
20.914702
20.914952
20.915211
20.915282
20.915435
20.915517
20.915593
20.916200
20.917877
20.918517
20.919712
20.919731
20.919834
20.919886
20.920085
20.921266
20.921503
20.921739
20.921739
20.921741
20.921968
20.922054
20.922519
20.923062
20.923346
20.923528
20.923699
20.923761
20.924917
20.925607
20.926047
20.926575
20.926630
20.926726
20.927057
20.927130
20.927903
20.928374
20.928446
20.928542
20.928655
20.928858
20.928891
20.928968
20.929137
20.929239
20.929469
20.929478
20.929569
20.929773
20.930282
20.930340
20.930419
20.930782
20.931153
20.931314
20.932365
20.932375
20.932707
20.932799
20.932877
20.933233
20.933802
20.933992
20.934287
20.934413
20.934563
20.934782
20.935025
20.935293
20.935498
20.935565
20.936801
20.936816
20.936865
20.937916
20.938125
20.938280
20.938468
20.938533
20.938621
20.938773
20.938842
20.939381
20.939688
20.940244
20.941078
20.941172
20.942008
20.942398
20.942562
20.943094
20.943522
20.944440
20.944494
20.947516
20.948593
20.948964
20.949114
20.949328
20.950728
20.950932
20.951146
20.951231
20.951395
20.951885
20.952010
20.952226
20.952443
20.952447
20.952834
20.953163
20.953265
20.953791
20.954018
20.954074
20.955344
20.955828
20.955963
20.956061
20.956105
20.957365
20.957714
20.958368
20.959018
20.959570
20.959690
20.960291
20.960363
20.960742
20.960942
20.961023
20.961239
20.961309
20.961332
20.962376
20.962546
20.962817
20.963215
20.963431
20.964752
20.965037
20.965235
20.965404
20.965754
20.966122
20.966368
20.966914
20.966985
20.967411
20.968497
20.968576
20.968777
20.968839
20.968949
20.969112
20.969288
20.969510
20.969768
20.970983
20.971284
20.971511
20.972773
20.973335
20.974245
20.974981
20.975209
20.975398
20.975445
20.975479
20.975672
20.976157
20.976252
20.976853
20.976889
20.976974
20.977196
20.977338
20.977748
20.978095
20.978175
20.978288
20.978575
20.978663
20.978782
20.979291
20.979833
20.979870
20.980237
20.980682
20.980908
20.981379
20.981427
20.981481
20.981685
20.982103
20.982223
20.982357
20.982820
20.982979
20.983213
20.983409
20.983467
20.984166
20.984292
20.985556
20.987401
20.987406
20.987599
20.988121
20.988579
20.988919
20.989445
20.990837
20.991010
20.991560
20.991598
20.991657
20.991705
20.992420
20.992433
20.993579
20.993641
20.994539
20.994634
20.995630
20.995640
20.995738
20.995802
20.995928
20.996533
20.996924
20.997332
20.997624
20.998489
20.998604
20.998764
20.999057
20.999267
20.999333
20.999518
20.999825
21.000081
21.000081
21.000452
21.001168
21.003325
21.003537
21.004126
21.004469
21.004795
21.005290
21.005369
21.005975
21.006167
21.006474
21.007012
21.007241
21.008103
21.008239
21.008647
21.008932
21.009085
21.009798
21.010077
21.010278
21.011043
21.011318
21.012099
21.012293
21.013243
21.013356
21.013531
21.013639
21.014004
21.014488
21.014618
21.015041
21.015219
21.015494
21.015805
21.015806
21.016150
21.016415
21.016541
21.016542
21.016611
21.017809
21.018292
21.018548
21.019199
21.019407
21.019769
21.019916
21.020359
21.020381
21.020847
21.022551
21.023018
21.023065
21.023982
21.024488
21.024898
21.025046
21.025563
21.026823
21.026957
21.027614
21.027966
21.028188
21.028237
21.028297
21.028317
21.028777
21.028856
21.029410
21.029511
21.029866
21.030089
21.030655
21.030660
21.031100
21.031403
21.032002
21.032487
21.032550
21.032832
21.032862
21.033047
21.033768
21.034590
21.034753
21.035180
21.035476
21.036200
21.038208
21.038999
21.039686
21.039975
21.040821
21.040828
21.040844
21.041140
21.041182
21.041429
21.041515
21.041790
21.041973
21.042614
21.043481
21.043523
21.043875
21.044250
21.044637
21.046396
21.046414
21.046609
21.047327
21.047836
21.048028
21.048306
21.049588
21.049618
21.051391
21.051512
21.052371
21.052403
21.052454
21.052937
21.053006
21.053644
21.053721
21.053840
21.054045
21.054206
21.054563
21.054804
21.055059
21.055229
21.055323
21.055586
21.055674
21.055731
21.056650
21.056653
21.056943
21.057456
21.057804
21.058500
21.058535
21.058572
21.059060
21.059281
21.059698
21.059780
21.059904
21.060225
21.061244
21.062034
21.062962
21.063188
21.063835
21.063899
21.063993
21.064007
21.065081
21.065494
21.065967
21.066030
21.066168
21.066192
21.066269
21.066517
21.066792
21.067129
21.067349
21.067666
21.067946
21.068378
21.068500
21.068515
21.068881
21.069034
21.069218
21.069339
21.069530
21.071973
21.071990
21.072124
21.072192
21.073345
21.073395
21.073867
21.074395
21.074924
21.075398
21.075468
21.075519
21.075554
21.075700
21.076221
21.076284
21.076363
21.076574
21.077285
21.077537
21.077887
21.078391
21.078440
21.078509
21.078525
21.078875
21.078958
21.079695
21.080367
21.080570
21.080673
21.080689
21.080797
21.080975
21.081582
21.081754
21.081811
21.082461
21.082603
21.083028
21.083095
21.083251
21.083251
21.083523
21.083620
21.083655
21.084206
21.084284
21.084626
21.084659
21.084794
21.085266
21.085405
21.085540
21.085745
21.086111
21.086693
21.087223
21.087358
21.088180
21.088475
21.089241
21.090243
21.090342
21.090803
21.090896
21.091005
21.091777
21.092018
21.092023
21.092165
21.092770
21.093086
21.093264
21.095195
21.095693
21.096353
21.096468
21.096833
21.096969
21.097388
21.097755
21.098226
21.098564
21.098852
21.098988
21.099109
21.099264
21.099517
21.099786
21.099883
21.100136
21.100245
21.100368
21.100381
21.100440
21.100723
21.101007
21.101700
21.101919
21.102488
21.102759
21.103254
21.103282
21.103288
21.103449
21.103641
21.104298
21.104351
21.104541
21.104582
21.104718
21.104770
21.105190
21.107263
21.107333
21.107828
21.107922
21.108719
21.109155
21.109179
21.109231
21.109330
21.110245
21.110901
21.111043
21.111745
21.112089
21.112212
21.113258
21.113700
21.113780
21.113780
21.114030
21.114909
21.115083
21.115366
21.115711
21.115926
21.116436
21.116740
21.117273
21.117286
21.117329
21.117347
21.117352
21.117425
21.117742
21.117821
21.117894
21.118139
21.118768
21.118964
21.119030
21.119262
21.119320
21.119503
21.119532
21.119781
21.121279
21.121628
21.121706
21.121897
21.122100
21.122341
21.122478
21.123180
21.123281
21.124457
21.125220
21.125368
21.125379
21.126565
21.126585
21.127074
21.127159
21.127164
21.127231
21.127336
21.127490
21.128045
21.128590
21.128639
21.128806
21.129099
21.129977
21.130149
21.130278
21.130619
21.130723
21.130840
21.131153
21.131270
21.131389
21.131698
21.132605
21.132758
21.133064
21.133449
21.133453
21.133776
21.134044
21.134213
21.134341
21.134534
21.134625
21.135067
21.135331
21.135607
21.135708
21.135814
21.136123
21.136207
21.136342
21.136542
21.136865
21.136901
21.136935
21.137302
21.137481
21.137545
21.137619
21.137793
21.138477
21.138569
21.138693
21.138922
21.139638
21.139956
21.140401
21.140855
21.140901
21.141403
21.141449
21.142668
21.143432
21.143504
21.143651
21.143759
21.144239
21.144421
21.144595
21.144645
21.145145
21.146047
21.146225
21.146534
21.146590
21.147729
21.147872
21.147974
21.148265
21.148717
21.148816
21.149057
21.149122
21.149330
21.149756
21.150344
21.150594
21.150721
21.150801
21.151472
21.151495
21.151505
21.151599
21.151753
21.151857
21.152055
21.152055
21.152383
21.152975
21.153049
21.153535
21.153624
21.153736
21.153957
21.154397
21.155021
21.155095
21.155121
21.156749
21.156869
21.156902
21.157050
21.158043
21.158161
21.158273
21.158811
21.158846
21.159519
21.160704
21.161072
21.161155
21.161446
21.161980
21.162394
21.162482
21.162717
21.162934
21.163276
21.163408
21.164364
21.164940
21.165194
21.165289
21.165348
21.166010
21.166487
21.167275
21.167498
21.167503
21.168898
21.170164
21.171505
21.171657
21.172298
21.172751
21.173076
21.173122
21.173581
21.174996
21.175636
21.176179
21.176207
21.176356
21.176472
21.176771
21.176861
21.177624
21.179293
21.179450
21.179743
21.179953
21.180391
21.181685
21.181763
21.182354
21.182924
21.183379
21.183595
21.184008
21.184222
21.184395
21.184434
21.184469
21.185311
21.185484
21.185530
21.185815
21.187277
21.189138
21.189145
21.189327
21.191235
21.191335
21.191602
21.191634
21.191855
21.192223
21.192761
21.193307
21.193612
21.193943
21.194498
21.194676
21.194790
21.194881
21.196380
21.196682
21.197064
21.197225
21.197839
21.197923
21.197990
21.198235
21.198792
21.199048
21.199065
21.199133
21.199976
21.199985
21.201108
21.201633
21.201811
21.202953
21.203689
21.204133
21.204487
21.204905
21.205246
21.206849
21.206867
21.207041
21.207237
21.207719
21.207770
21.207885
21.208056
21.208148
21.208500
21.209199
21.209235
21.209243
21.209486
21.210355
21.210401
21.210448
21.211700
21.212058
21.212125
21.212361
21.213203
21.213446
21.213463
21.213799
21.214051
21.214465
21.214480
21.214588
21.214954
21.215037
21.215479
21.215941
21.216254
21.216954
21.217352
21.217580
21.217710
21.218041
21.218289
21.218728
21.218999
21.219374
21.219770
21.220190
21.220215
21.220240
21.220312
21.220412
21.221048
21.221411
21.221475
21.221627
21.222165
21.222337
21.222406
21.222596
21.223401
21.223859
21.224828
21.225002
21.225155
21.225490
21.226445
21.226742
21.227088
21.227206
21.227296
21.227528
21.227713
21.227865
21.227955
21.227981
21.228310
21.228350
21.228722
21.228872
21.229452
21.229927
21.230268
21.230350
21.230654
21.231102
21.231157
21.231263
21.231551
21.231630
21.232033
21.232287
21.232649
21.233103
21.233195
21.233529
21.233562
21.234729
21.234981
21.235025
21.235125
21.235316
21.235354
21.235425
21.235655
21.236161
21.236547
21.237234
21.237606
21.238215
21.238256
21.238635
21.239304
21.240079
21.240389
21.240393
21.240719
21.241520
21.241755
21.241961
21.242616
21.242797
21.243144
21.243396
21.243709
21.243892
21.244431
21.244477
21.244610
21.244721
21.244914
21.245458
21.245660
21.245702
21.246121
21.246241
21.246358
21.246625
21.246729
21.246771
21.246803
21.246836
21.246953
21.247166
21.247805
21.247999
21.248691
21.249095
21.249932
21.250280
21.250394
21.250592
21.251116
21.251237
21.251940
21.251962
21.252547
21.252955
21.253204
21.253413
21.253897
21.254456
21.254470
21.254642
21.254960
21.255017
21.255813
21.256046
21.256664
21.256774
21.256798
21.258295
21.258328
21.258851
21.259317
21.259523
21.259539
21.260149
21.260877
21.260990
21.261517
21.261626
21.261903
21.262356
21.262394
21.262407
21.262611
21.262719
21.262779
21.263505
21.263904
21.265085
21.265562
21.265636
21.265642
21.265802
21.266195
21.266524
21.266949
21.266962
21.267369
21.267505
21.269096
21.269320
21.269351
21.270072
21.270305
21.270478
21.270928
21.271329
21.271355
21.271845
21.272620
21.272973
21.272978
21.273003
21.273085
21.273117
21.273162
21.273379
21.273951
21.274308
21.274859
21.275363
21.275581
21.275607
21.275824
21.276120
21.276248
21.276568
21.276657
21.277275
21.277349
21.277515
21.277587
21.277744
21.277894
21.278112
21.279052
21.279182
21.279201
21.279230
21.279961
21.280491
21.280591
21.280659
21.281166
21.282518
21.282549
21.282573
21.282639
21.283159
21.283302
21.283486
21.283584
21.284623
21.285228
21.286376
21.286846
21.286857
21.287075
21.287235
21.287341
21.287406
21.287437
21.289200
21.290173
21.290514
21.291376
21.291448
21.291863
21.292090
21.292192
21.292321
21.293231
21.293588
21.293630
21.294836
21.296056
21.296353
21.296474
21.296620
21.297412
21.297492
21.297915
21.298145
21.298288
21.298428
21.298835
21.298867
21.299518
21.300009
21.300040
21.300108
21.300399
21.300713
21.302020
21.302034
21.302777
21.303032
21.303274
21.303794
21.304265
21.305544
21.305571
21.305720
21.305737
21.305833
21.305917
21.306380
21.306693
21.307503
21.307552
21.307961
21.308065
21.309282
21.309890
21.310595
21.310750
21.310811
21.311028
21.311220
21.311754
21.312453
21.313240
21.313245
21.313751
21.313924
21.314444
21.316511
21.316766
21.316787
21.316802
21.317604
21.318030
21.319074
21.319389
21.319461
21.319692
21.319860
21.319890
21.319936
21.320654
21.321016
21.321958
21.323038
21.323535
21.323927
21.324562
21.324803
21.324907
21.325211
21.325821
21.326371
21.326542
21.326799
21.327750
21.328057
21.328388
21.328522
21.328679
21.328699
21.328733
21.328976
21.329579
21.329672
21.329821
21.330653
21.331145
21.331448
21.331667
21.331683
21.331878
21.332634
21.333043
21.333920
21.334180
21.334593
21.335046
21.335075
21.335467
21.335514
21.335652
21.336048
21.336075
21.336656
21.337110
21.337401
21.337970
21.338044
21.338216
21.338401
21.338705
21.338888
21.338899
21.339040
21.339610
21.339681
21.339792
21.340291
21.341557
21.342021
21.342341
21.343135
21.343759
21.344303
21.344561
21.345275
21.346033
21.346099
21.346153
21.346696
21.346774
21.346831
21.347554
21.348008
21.348054
21.348189
21.349063
21.349178
21.350056
21.351006
21.351489
21.351525
21.351814
21.351969
21.352982
21.353054
21.354020
21.354214
21.354583
21.354592
21.355533
21.355569
21.356140
21.356306
21.356598
21.356844
21.356881
21.357838
21.357905
21.358504
21.358994
21.359769
21.360330
21.360416
21.360941
21.361069
21.361083
21.361794
21.362093
21.362247
21.362268
21.362471
21.363241
21.363578
21.363904
21.364083
21.364624
21.364742
21.364931
21.365243
21.365393
21.365430
21.365464
21.366026
21.366095
21.366123
21.366375
21.366460
21.366653
21.366696
21.366753
21.366853
21.367891
21.368622
21.369054
21.369760
21.370205
21.370481
21.370608
21.370978
21.371040
21.371424
21.372278
21.373486
21.374052
21.374128
21.374342
21.374655
21.374734
21.374864
21.376002
21.376036
21.376183
21.376591
21.377051
21.377874
21.378149
21.378989
21.379910
21.379937
21.381116
21.381420
21.381967
21.381988
21.382261
21.382327
21.382800
21.383112
21.383129
21.383288
21.383366
21.383504
21.383699
21.384461
21.384711
21.384974
21.385098
21.386329
21.387458
21.388991
21.389008
21.389131
21.389481
21.389992
21.390210
21.391160
21.391506
21.391663
21.392017
21.392115
21.392328
21.392537
21.393140
21.393322
21.394238
21.394350
21.394414
21.395511
21.395812
21.396014
21.396094
21.396162
21.396409
21.396694
21.397093
21.397909
21.397972
21.397996
21.398047
21.398509
21.398533
21.399334
21.399452
21.399625
21.399843
21.400024
21.400428
21.400554
21.400699
21.400711
21.400742
21.401085
21.401883
21.402006
21.402291
21.402429
21.402688
21.402838
21.403231
21.403354
21.403762
21.403782
21.403814
21.404020
21.404367
21.404415
21.404466
21.405152
21.405353
21.406472
21.407110
21.407597
21.408066
21.408261
21.408278
21.408315
21.408400
21.408765
21.408799
21.408848
21.408948
21.409360
21.409380
21.409475
21.409551
21.409931
21.410012
21.410715
21.410753
21.410925
21.411146
21.411206
21.411395
21.411439
21.411716
21.411848
21.412326
21.412514
21.412534
21.412590
21.412727
21.412993
21.413062
21.413470
21.414004
21.414008
21.414186
21.414330
21.414585
21.414721
21.414831
21.414844
21.415072
21.415591
21.416085
21.416781
21.416799
21.417623
21.418019
21.418130
21.418579
21.418650
21.419413
21.419933
21.420180
21.420309
21.421341
21.421434
21.421448
21.422115
21.422508
21.423160
21.423805
21.424644
21.424651
21.424815
21.424936
21.425152
21.426152
21.426155
21.426752
21.427087
21.427316
21.427399
21.427625
21.428392
21.429164
21.429243
21.429409
21.429725
21.429919
21.430432
21.430449
21.430707
21.431389
21.431621
21.431745
21.431874
21.431952
21.432135
21.432709
21.433071
21.433119
21.434145
21.434163
21.434193
21.434945
21.435016
21.435063
21.435613
21.436171
21.436240
21.436879
21.436926
21.438466
21.439097
21.439927
21.439961
21.439962
21.441084
21.441184
21.441273
21.442357
21.442708
21.442714
21.443547
21.444114
21.444402
21.445006
21.445264
21.445708
21.445983
21.446862
21.446994
21.447016
21.447322
21.447662
21.448626
21.448911
21.449238
21.449277
21.449595
21.449742
21.450090
21.450341
21.450436
21.451837
21.451878
21.452169
21.452574
21.452784
21.453488
21.455118
21.455269
21.455793
21.456082
21.456572
21.456735
21.456779
21.456805
21.457111
21.458100
21.458109
21.458573
21.458750
21.458920
21.459677
21.460336
21.460584
21.460920
21.461540
21.462537
21.462673
21.463140
21.463544
21.463611
21.464358
21.464964
21.464994
21.465086
21.465176
21.465396
21.465503
21.466182
21.466943
21.467412
21.467667
21.467865
21.468135
21.468369
21.468383
21.468695
21.468724
21.468985
21.469579
21.469584
21.470639
21.470778
21.471843
21.471922
21.471956
21.472172
21.472661
21.473052
21.473133
21.473458
21.473935
21.474285
21.474754
21.475340
21.475374
21.475752
21.476042
21.476804
21.476856
21.476898
21.476954
21.477920
21.477928
21.478425
21.479002
21.479146
21.479644
21.479816
21.479870
21.479879
21.480261
21.480520
21.480535
21.481166
21.481343
21.481349
21.481661
21.482102
21.482351
21.482855
21.483325
21.483508
21.483767
21.484304
21.484511
21.484992
21.485183
21.485874
21.485950
21.486194
21.486685
21.487996
21.488181
21.488331
21.488763
21.488881
21.488965
21.489516
21.489557
21.491126
21.492453
21.492555
21.492624
21.492870
21.492987
21.492993
21.493035
21.493249
21.493321
21.493423
21.493702
21.493789
21.493849
21.493960
21.493985
21.494164
21.494243
21.494583
21.495583
21.495972
21.496190
21.496256
21.496473
21.496530
21.496750
21.496867
21.496972
21.497913
21.498284
21.498304
21.498406
21.498433
21.498752
21.500442
21.501125
21.501460
21.501541
21.501637
21.502335
21.502957
21.503303
21.503441
21.503600
21.504198
21.504201
21.505065
21.505438
21.505688
21.506124
21.506240
21.506836
21.507016
21.507152
21.507182
21.507367
21.507453
21.507526
21.508043
21.508436
21.509030
21.509065
21.511029
21.511175
21.511264
21.511375
21.511606
21.511611
21.511712
21.511713
21.512756
21.512966
21.513246
21.513259
21.513321
21.513432
21.513552
21.514212
21.514513
21.514996
21.515162
21.515606
21.515768
21.516268
21.516468
21.516837
21.517029
21.518010
21.518868
21.518987
21.519098
21.519899
21.520144
21.521756
21.521853
21.522364
21.522678
21.522694
21.522757
21.522966
21.522968
21.523733
21.523967
21.524007
21.524161
21.524568
21.524756
21.524954
21.524975
21.525352
21.526573
21.526797
21.527187
21.527254
21.527273
21.527973
21.528383
21.529569
21.529578
21.529928
21.530034
21.530247
21.530270
21.530325
21.530382
21.530384
21.530510
21.530552
21.532007
21.532154
21.533092
21.533240
21.533434
21.534311
21.534650
21.534679
21.534916
21.535516
21.535796
21.535873
21.536800
21.536886
21.536985
21.537005
21.537236
21.537321
21.537488
21.537591
21.537963
21.538077
21.538093
21.538310
21.538452
21.538658
21.538893
21.539283
21.539582
21.539655
21.539917
21.540175
21.540706
21.541675
21.541939
21.542228
21.542379
21.542613
21.542811
21.543795
21.543801
21.544257
21.544408
21.544452
21.545042
21.545722
21.546138
21.546923
21.547641
21.548084
21.548104
21.550173
21.550264
21.550334
21.550681
21.550834
21.550849
21.551074
21.552284
21.553281
21.553326
21.553379
21.553718
21.553965
21.554253
21.554971
21.555538
21.555674
21.555824
21.556236
21.556715
21.557323
21.557633
21.558059
21.558132
21.558513
21.558812
21.559059
21.559937
21.560067
21.560573
21.560863
21.561876
21.562156
21.563525
21.564445
21.564531
21.564882
21.565212
21.566083
21.566275
21.566362
21.566393
21.566581
21.566954
21.566957
21.567382
21.567605
21.567668
21.567764
21.568136
21.568932
21.569035
21.569346
21.569373
21.570162
21.570969
21.570982
21.571948
21.572165
21.572197
21.572476
21.573094
21.573189
21.573316
21.574089
21.574373
21.575192
21.575355
21.575681
21.575728
21.575934
21.576068
21.576230
21.576509
21.577111
21.577128
21.577246
21.577690
21.578003
21.578088
21.578525
21.578797
21.579495
21.579660
21.579915
21.580144
21.580752
21.581029
21.581374
21.582052
21.582209
21.582412
21.582762
21.583032
21.583266
21.583430
21.584010
21.584017
21.584118
21.585221
21.585295
21.585328
21.585504
21.585804
21.586339
21.586489
21.586758
21.586928
21.588366
21.588401
21.588613
21.588807
21.589568
21.589630
21.591091
21.591115
21.591337
21.591392
21.591611
21.591749
21.592668
21.592713
21.593007
21.593404
21.593690
21.595035
21.595641
21.595862
21.595899
21.595940
21.595961
21.595978
21.596104
21.596205
21.596888
21.596903
21.597245
21.598309
21.598974
21.599734
21.599840
21.600085
21.600230
21.600400
21.600596
21.600893
21.600899
21.601421
21.601586
21.601842
21.601877
21.602812
21.603559
21.603922
21.604222
21.604493
21.605330
21.605352
21.605428
21.606464
21.606481
21.607148
21.607363
21.607442
21.607807
21.607821
21.608294
21.608410
21.608919
21.609025
21.609213
21.609805
21.610105
21.610330
21.610981
21.612441
21.612985
21.613157
21.613348
21.613813
21.614031
21.614077
21.614616
21.614817
21.614999
21.615069
21.615324
21.615354
21.615394
21.615593
21.615617
21.615862
21.616075
21.617809
21.618047
21.618366
21.618676
21.618703
21.618823
21.619008
21.619236
21.619237
21.620419
21.620685
21.620692
21.621427
21.621737
21.621985
21.622037
21.622216
21.622222
21.622402
21.623037
21.623187
21.623223
21.623391
21.623727
21.624037
21.624214
21.624404
21.624626
21.625077
21.625116
21.625489
21.625536
21.625602
21.625626
21.625635
21.625637
21.625652
21.625996
21.626509
21.626570
21.626619
21.627297
21.627535
21.627903
21.628475
21.628647
21.628716
21.629034
21.629309
21.629623
21.629643
21.629686
21.630157
21.632781
21.632859
21.633349
21.633496
21.633577
21.634287
21.634773
21.634785
21.634876
21.635236
21.635338
21.635781
21.636903
21.637250
21.637548
21.637951
21.638078
21.638432
21.638692
21.638854
21.638968
21.639047
21.639141
21.639208
21.639269
21.639550
21.640413
21.640833
21.641073
21.641456
21.641630
21.641760
21.642443
21.642554
21.642570
21.642584
21.642856
21.643024
21.643497
21.643968
21.644037
21.644661
21.644732
21.644924
21.645055
21.645163
21.645288
21.645516
21.645650
21.645796
21.646322
21.647109
21.647136
21.647916
21.648104
21.648250
21.648275
21.648309
21.648351
21.649411
21.649476
21.649510
21.649519
21.650197
21.650400
21.650608
21.650651
21.650665
21.651042
21.651475
21.651638
21.651972
21.652116
21.652721
21.652782
21.653389
21.653411
21.653507
21.653814
21.655695
21.656025
21.656040
21.656169
21.656246
21.656818
21.656876
21.657275
21.657498
21.657508
21.657617
21.657908
21.658282
21.658416
21.659088
21.659364
21.659539
21.660928
21.661441
21.661609
21.661684
21.661918
21.662013
21.662530
21.663172
21.664558
21.664695
21.665094
21.666283
21.666389
21.666539
21.666653
21.666830
21.666837
21.666889
21.666949
21.667040
21.667165
21.669482
21.669516
21.670170
21.670421
21.670703
21.671364
21.671419
21.671854
21.672019
21.672443
21.672807
21.672948
21.672962
21.673366
21.673551
21.673652
21.674166
21.674985
21.675382
21.675389
21.675414
21.675438
21.675502
21.676152
21.676229
21.676844
21.677098
21.677810
21.678090
21.678154
21.679228
21.679987
21.680408
21.680565
21.680788
21.680864
21.680918
21.681039
21.681089
21.681177
21.681457
21.682956
21.683339
21.683481
21.683917
21.684227
21.684253
21.684262
21.684443
21.684646
21.685871
21.685956
21.686575
21.686764
21.687234
21.688450
21.688523
21.688620
21.688677
21.688734
21.688981
21.689296
21.689391
21.690185
21.690595
21.690981
21.691041
21.691269
21.691730
21.692503
21.692694
21.692919
21.693112
21.693221
21.693309
21.694122
21.694549
21.694659
21.694833
21.694979
21.695299
21.695352
21.695642
21.695700
21.695864
21.696011
21.697573
21.697866
21.698049
21.698468
21.698708
21.698724
21.698982
21.699013
21.699768
21.700013
21.700056
21.700069
21.700103
21.700151
21.700451
21.701047
21.702285
21.702438
21.703083
21.704034
21.704225
21.704414
21.705116
21.706051
21.706509
21.706649
21.706749
21.706989
21.707634
21.707807
21.707948
21.708205
21.708598
21.708625
21.709128
21.709661
21.709698
21.710134
21.710751
21.711248
21.711281
21.711375
21.711981
21.712171
21.712380
21.712562
21.713441
21.714447
21.714697
21.715144
21.715264
21.715320
21.715615
21.715819
21.715840
21.716014
21.716121
21.716160
21.716403
21.716515
21.716651
21.716663
21.716870
21.716904
21.717034
21.717652
21.718083
21.718243
21.718844
21.720047
21.720615
21.720838
21.720948
21.721582
21.721824
21.721919
21.721978
21.722025
21.722302
21.722862
21.723106
21.723281
21.723546
21.724505
21.725065
21.725321
21.725375
21.725697
21.725872
21.726064
21.726498
21.727583
21.728080
21.728130
21.728451
21.728523
21.728878
21.729028
21.729313
21.730476
21.730904
21.731006
21.731019
21.731230
21.731387
21.732098
21.732763
21.733263
21.733336
21.733540
21.733567
21.733693
21.733722
21.733911
21.734259
21.734361
21.734381
21.734512
21.735082
21.735434
21.736078
21.736676
21.737349
21.737586
21.737833
21.737839
21.738112
21.738849
21.739065
21.739185
21.739277
21.739492
21.740507
21.740794
21.740980
21.741450
21.741681
21.741688
21.741806
21.742077
21.742157
21.742783
21.743683
21.743806
21.743878
21.743959
21.743959
21.744120
21.744324
21.744926
21.745278
21.745684
21.746602
21.746764
21.747692
21.747943
21.748564
21.748713
21.749189
21.749398
21.749682
21.749860
21.750012
21.750070
21.750084
21.750275
21.750349
21.750505
21.750913
21.751313
21.751584
21.752171
21.752649
21.752767
21.753044
21.753275
21.754259
21.755278
21.755745
21.755831
21.756728
21.756781
21.756972
21.757160
21.757191
21.757836
21.757911
21.758266
21.759777
21.760019
21.760345
21.760708
21.760930
21.760953
21.761878
21.762182
21.763155
21.763510
21.763723
21.763827
21.763964
21.764030
21.764570
21.765257
21.766459
21.768787
21.769558
21.769838
21.770114
21.770262
21.770642
21.770854
21.771593
21.772138
21.772172
21.772186
21.773065
21.773162
21.773452
21.773528
21.774139
21.774827
21.774951
21.775318
21.776846
21.777500
21.777910
21.778548
21.778760
21.780418
21.781052
21.781472
21.781620
21.781683
21.782132
21.782362
21.782477
21.782525
21.782826
21.783462
21.783675
21.783950
21.784142
21.784476
21.785396
21.785438
21.785669
21.785733
21.786027
21.786110
21.786279
21.786444
21.786585
21.786814
21.787387
21.787997
21.788073
21.789590
21.789866
21.790036
21.790386
21.791476
21.791792
21.792236
21.792963
21.793505
21.793857
21.793899
21.794618
21.794736
21.795365
21.795526
21.795738
21.795813
21.796033
21.796038
21.796085
21.796625
21.796636
21.797165
21.797281
21.798403
21.799192
21.799947
21.800015
21.800179
21.800530
21.801687
21.801885
21.801892
21.802124
21.802584
21.802875
21.802926
21.802967
21.803264
21.803626
21.804310
21.804343
21.805206
21.805328
21.805739
21.806463
21.806776
21.806955
21.807038
21.807339
21.808184
21.808807
21.809009
21.809128
21.809333
21.809488
21.809984
21.810008
21.810399
21.810546
21.810697
21.810754
21.810928
21.812332
21.812393
21.812565
21.813181
21.813198
21.813309
21.813583
21.813778
21.813921
21.814123
21.814208
21.814743
21.815603
21.815826
21.815855
21.815963
21.816118
21.816327
21.816404
21.816594
21.816772
21.817155
21.817871
21.818218
21.818502
21.818812
21.818910
21.818988
21.819319
21.819451
21.819556
21.819687
21.819942
21.820066
21.820117
21.820610
21.820694
21.820706
21.820832
21.820833
21.821334
21.821638
21.821869
21.822636
21.822832
21.823338
21.823784
21.824350
21.824580
21.824589
21.824615
21.825231
21.825637
21.826288
21.826936
21.827173
21.827575
21.828221
21.828598
21.828635
21.828849
21.829283
21.829312
21.829336
21.829426
21.830386
21.830871
21.831161
21.831430
21.831707
21.831984
21.832012
21.832096
21.832139
21.832244
21.832248
21.833605
21.833744
21.834387
21.835409
21.836491
21.836530
21.836870
21.837734
21.837741
21.837810
21.838479
21.839222
21.839412
21.840093
21.840109
21.840474
21.840712
21.840814
21.840917
21.841724
21.841750
21.842077
21.842297
21.842302
21.842818
21.843257
21.844008
21.844204
21.845415
21.845505
21.845834
21.846207
21.846446
21.846515
21.846801
21.846807
21.846908
21.847123
21.847211
21.847234
21.847611
21.847672
21.847956
21.847985
21.848354
21.848479
21.848492
21.848506
21.848729
21.848870
21.849053
21.849410
21.849601
21.850223
21.850231
21.850273
21.850746
21.850907
21.851553
21.851559
21.851634
21.851695
21.851737
21.852081
21.853442
21.853508
21.853527
21.853691
21.853841
21.854056
21.854073
21.855132
21.855303
21.856746
21.856830
21.857250
21.857364
21.857542
21.857680
21.858874
21.858877
21.858879
21.859081
21.859378
21.859443
21.859507
21.859783
21.860083
21.860785
21.861289
21.861364
21.861499
21.861774
21.861963
21.862234
21.862406
21.862848
21.862872
21.863182
21.863920
21.864461
21.864579
21.864689
21.865172
21.866167
21.866419
21.866845
21.867133
21.867725
21.868034
21.868060
21.868466
21.868606
21.869207
21.869431
21.869476
21.871289
21.871425
21.871512
21.871525
21.871873
21.872742
21.872963
21.873821
21.874114
21.874739
21.874780
21.875009
21.875289
21.875514
21.875891
21.876423
21.876652
21.877018
21.877071
21.877186
21.877229
21.877426
21.877449
21.878094
21.878771
21.878878
21.879227
21.879872
21.880439
21.880697
21.880731
21.880877
21.880903
21.881167
21.881490
21.881525
21.881683
21.882243
21.884041
21.884817
21.884910
21.885219
21.885237
21.885680
21.886271
21.886435
21.886527
21.886893
21.887038
21.887084
21.887519
21.887709
21.887710
21.887869
21.887936
21.888062
21.888492
21.888551
21.888800
21.889247
21.889432
21.889540
21.889759
21.890974
21.891342
21.891524
21.892296
21.892392
21.892495
21.892591
21.893359
21.893782
21.894207
21.894257
21.894802
21.894968
21.895202
21.895584
21.895710
21.896630
21.897191
21.897364
21.897430
21.897855
21.898106
21.898508
21.899858
21.899979
21.899991
21.900358
21.900607
21.900864
21.901705
21.902032
21.902172
21.902867
21.903266
21.903274
21.903476
21.903600
21.903635
21.903798
21.903907
21.903935
21.904027
21.904441
21.904443
21.904490
21.904830
21.905033
21.905316
21.906138
21.906563
21.906799
21.907202
21.907451
21.907530
21.908041
21.908239
21.910618
21.910809
21.911248
21.911521
21.912463
21.912768
21.913153
21.913610
21.913737
21.913751
21.913886
21.914150
21.914219
21.914486
21.914993
21.915352
21.915776
21.915818
21.915977
21.916297
21.916329
21.916995
21.917951
21.918389
21.918649
21.919133
21.919362
21.919705
21.920385
21.921130
21.921833
21.921989
21.922123
21.922713
21.922985
21.923036
21.924737
21.924878
21.925336
21.925630
21.926034
21.926361
21.926676
21.926684
21.926775
21.926788
21.927013
21.928024
21.928093
21.928218
21.928530
21.928846
21.929430
21.929764
21.930387
21.930943
21.931916
21.931942
21.932031
21.932418
21.933474
21.933618
21.933686
21.934591
21.935705
21.936065
21.936177
21.936934
21.936946
21.937099
21.937291
21.938080
21.938149
21.938170
21.938345
21.938810
21.939006
21.939145
21.939508
21.939540
21.940194
21.940607
21.941354
21.941464
21.941543
21.941607
21.942129
21.942635
21.942808
21.943125
21.943357
21.943501
21.944075
21.944352
21.944523
21.944557
21.945185
21.946044
21.946270
21.946382
21.946643
21.946882
21.947009
21.947168
21.947411
21.947770
21.948576
21.949216
21.949416
21.949437
21.949498
21.949609
21.949708
21.949873
21.950514
21.950833
21.950852
21.951188
21.951985
21.952062
21.952934
21.953471
21.954402
21.954798
21.955130
21.955351
21.955366
21.955416
21.955901
21.955964
21.956025
21.956079
21.956288
21.957172
21.957917
21.958003
21.958161
21.958294
21.959627
21.960582
21.960597
21.960672
21.960898
21.961148
21.961411
21.961702
21.961860
21.962021
21.962245
21.962343
21.962407
21.962443
21.962561
21.962977
21.963332
21.963967
21.964077
21.964165
21.964199
21.964438
21.964798
21.964847
21.965067
21.965438
21.966221
21.966517
21.966630
21.966825
21.967998
21.968067
21.968426
21.968527
21.968569
21.968985
21.969199
21.969215
21.969336
21.969372
21.969382
21.969475
21.969493
21.969541
21.969568
21.970453
21.970688
21.971173
21.971447
21.972688
21.972713
21.973049
21.973097
21.973113
21.973257
21.973307
21.973570
21.973772
21.973859
21.973945
21.974423
21.974563
21.975032
21.975116
21.976320
21.976747
21.976792
21.976986
21.977139
21.977343
21.977608
21.977994
21.978450
21.978638
21.978698
21.978929
21.978979
21.979604
21.979794
21.979944
21.980101
21.981656
21.981668
21.981835
21.982252
21.982507
21.982717
21.983105
21.983469
21.983696
21.983965
21.984189
21.984241
21.984242
21.984350
21.984771
21.984783
21.985333
21.985411
21.986268
21.986379
21.986988
21.987099
21.987272
21.987395
21.987713
21.987850
21.987936
21.988038
21.988244
21.988266
21.988516
21.988734
21.989017
21.989338
21.989596
21.989661
21.991123
21.991532
21.991555
21.992384
21.992482
21.992911
21.993155
21.993358
21.993612
21.993650
21.994498
21.994599
21.995106
21.995192
21.995656
21.995995
21.996041
21.996052
21.997115
21.997227
21.997350
21.997444
21.998061
21.998080
21.998774
21.998932
21.998943
21.999107
21.999319
21.999321
21.999391
21.999644
21.999823
22.000172
22.000438
22.000603
22.000759
22.000926
22.001328
22.001831
22.002158
22.002287
22.002771
22.003266
22.003380
22.003891
22.004859
22.005635
22.005955
22.006085
22.006252
22.006715
22.006792
22.006805
22.007182
22.007316
22.007537
22.007690
22.008039
22.008099
22.009444
22.009486
22.009567
22.010054
22.010135
22.010224
22.010283
22.010687
22.010795
22.011620
22.011655
22.012011
22.012076
22.012093
22.012144
22.012351
22.012715
22.012863
22.012997
22.013016
22.013386
22.013473
22.013951
22.014209
22.014391
22.015136
22.015455
22.015793
22.016165
22.016401
22.016516
22.016867
22.017196
22.017262
22.017406
22.017683
22.018050
22.018331
22.018934
22.019263
22.019491
22.019521
22.019911
22.020179
22.020637
22.020913
22.021010
22.021049
22.021681
22.021870
22.021938
22.023080
22.023168
22.023306
22.023640
22.023747
22.024337
22.024349
22.024360
22.024741
22.025125
22.025302
22.026158
22.026825
22.027392
22.028394
22.028747
22.028813
22.028883
22.029092
22.029095
22.029172
22.029296
22.029627
22.029707
22.029995
22.030533
22.030744
22.030746
22.030873
22.031291
22.031426
22.031506
22.031796
22.031928
22.032733
22.033166
22.033662
22.034109
22.034163
22.034480
22.034759
22.034944
22.035325
22.035376
22.036181
22.036213
22.038062
22.038099
22.038869
22.039217
22.039992
22.040204
22.040705
22.040835
22.041334
22.041505
22.041587
22.041701
22.041956
22.042238
22.042485
22.042570
22.045424
22.045531
22.045662
22.046150
22.046380
22.046408
22.047592
22.047920
22.048140
22.049147
22.049643
22.049884
22.050341
22.050464
22.050566
22.050937
22.051006
22.051036
22.051152
22.051235
22.051357
22.051393
22.051524
22.051637
22.053298
22.053691
22.053928
22.054374
22.054629
22.054710
22.054984
22.055235
22.055246
22.055436
22.055499
22.055504
22.055602
22.055950
22.056342
22.057063
22.057209
22.058214
22.058571
22.058659
22.058676
22.059002
22.059004
22.059144
22.059147
22.059437
22.060467
22.060769
22.061226
22.061356
22.061798
22.061971
22.062597
22.062644
22.062788
22.062861
22.063340
22.063726
22.063773
22.064214
22.065018
22.065813
22.066294
22.066452
22.067480
22.067895
22.068603
22.069226
22.069362
22.069787
22.070888
22.071119
22.071185
22.071223
22.071245
22.071346
22.071369
22.071431
22.072426
22.072709
22.073375
22.075402
22.075590
22.075667
22.076028
22.076271
22.076816
22.076924
22.077426
22.077468
22.077613
22.077701
22.077711
22.077923
22.078243
22.078489
22.078941
22.079660
22.079852
22.080022
22.080460
22.080673
22.080977
22.081148
22.081252
22.081744
22.082006
22.082449
22.082736
22.083204
22.083299
22.083671
22.083728
22.084009
22.084526
22.084753
22.085188
22.085255
22.085298
22.085612
22.086141
22.086295
22.086876
22.087023
22.087596
22.087720
22.087877
22.088187
22.088802
22.088878
22.088955
22.089084
22.089421
22.089550
22.089594
22.090221
22.090363
22.090378
22.090623
22.090886
22.091074
22.091075
22.092238
22.092570
22.092719
22.093269
22.093809
22.095037
22.095220
22.095263
22.095524
22.095635
22.095717
22.095817
22.096168
22.096499
22.097204
22.097585
22.098196
22.098471
22.098965
22.099448
22.100538
22.100609
22.100728
22.101064
22.101550
22.101934
22.101963
22.102080
22.102255
22.102472
22.102530
22.102576
22.103082
22.103187
22.103241
22.104628
22.105377
22.105468
22.105839
22.106069
22.106116
22.106639
22.107011
22.107232
22.107333
22.107636
22.108099
22.108333
22.109428
22.109659
22.109821
22.110049
22.110083
22.110166
22.110381
22.111101
22.111432
22.111465
22.111645
22.111715
22.112023
22.113320
22.113329
22.113479
22.114060
22.114340
22.114401
22.114449
22.114591
22.114646
22.115076
22.115433
22.115866
22.115923
22.115972
22.116625
22.116672
22.116753
22.116820
22.116951
22.117095
22.117155
22.117208
22.117551
22.117709
22.118078
22.118322
22.118987
22.118995
22.120056
22.120135
22.120485
22.120572
22.120736
22.121541
22.121578
22.122273
22.122428
22.122573
22.122607
22.122701
22.122723
22.122783
22.123090
22.123634
22.125055
22.125243
22.125722
22.125723
22.125800
22.126089
22.126718
22.126837
22.127249
22.128905
22.129633
22.129864
22.129992
22.130000
22.130015
22.130282
22.130648
22.130847
22.131336
22.131906
22.132331
22.132467
22.133362
22.133899
22.134053
22.134291
22.134386
22.134666
22.134671
22.134789
22.135258
22.135667
22.135688
22.135884
22.136020
22.136092
22.136254
22.136410
22.136817
22.136945
22.137050
22.137237
22.137434
22.137589
22.137610
22.137896
22.138250
22.138999
22.139087
22.139587
22.139790
22.140302
22.140660
22.141245
22.142219
22.142302
22.142413
22.142663
22.142737
22.143642
22.144059
22.144192
22.144192
22.144591
22.144744
22.145229
22.146014
22.146035
22.146051
22.146352
22.146639
22.147265
22.147333
22.147515
22.147637
22.147765
22.148038
22.148492
22.148960
22.149389
22.149785
22.149956
22.150751
22.150943
22.151193
22.151306
22.152717
22.152900
22.153571
22.153739
22.153893
22.153947
22.154009
22.155052
22.155376
22.155443
22.155670
22.155953
22.156172
22.156666
22.156812
22.157145
22.157284
22.157859
22.158337
22.158398
22.158723
22.158985
22.159308
22.159458
22.159695
22.160114
22.160471
22.160732
22.160743
22.160819
22.161035
22.161405
22.161436
22.161479
22.161667
22.162188
22.162271
22.162294
22.162431
22.162570
22.162775
22.162776
22.163251
22.163394
22.163396
22.163751
22.164108
22.164315
22.164352
22.164457
22.164462
22.164469
22.164544
22.165080
22.165180
22.165514
22.165666
22.165844
22.166293
22.166482
22.166752
22.166788
22.167428
22.167720
22.168029
22.168055
22.168074
22.168469
22.169237
22.169415
22.169706
22.169799
22.169908
22.169989
22.170067
22.170327
22.170921
22.171735
22.172535
22.172638
22.173070
22.173800
22.174175
22.174889
22.175139
22.175195
22.175791
22.176624
22.176943
22.176971
22.177579
22.177853
22.178875
22.178907
22.179048
22.179171
22.179407
22.179819
22.180313
22.180489
22.180506
22.180523
22.180607
22.180863
22.181155
22.181511
22.181630
22.181885
22.181986
22.182726
22.182758
22.182855
22.183248
22.184406
22.184730
22.184736
22.185632
22.185647
22.186649
22.187105
22.187164
22.187418
22.187948
22.188989
22.189033
22.189064
22.189439
22.190005
22.191157
22.191845
22.191982
22.192058
22.192216
22.192499
22.193435
22.193500
22.193567
22.193679
22.194439
22.194707
22.195236
22.196183
22.196687
22.196893
22.197199
22.197215
22.198540
22.198632
22.199235
22.199477
22.199807
22.200205
22.200584
22.200627
22.200933
22.202061
22.202120
22.202239
22.202453
22.202712
22.202730
22.202809
22.203111
22.203159
22.203357
22.204117
22.205169
22.206067
22.206215
22.206935
22.206937
22.207035
22.207301
22.207497
22.207699
22.208207
22.208248
22.208529
22.208797
22.208968
22.209418
22.209702
22.209804
22.210649
22.211200
22.211268
22.211288
22.211741
22.211968
22.212087
22.212447
22.212705
22.213725
22.213889
22.214199
22.214556
22.214569
22.215118
22.215189
22.215484
22.215555
22.216013
22.216275
22.216297
22.216390
22.216770
22.216919
22.217204
22.217387
22.217500
22.217611
22.217925
22.218285
22.218598
22.218807
22.219719
22.220662
22.222728
22.223055
22.223860
22.224132
22.224208
22.224459
22.224633
22.225873
22.226202
22.226332
22.226434
22.226533
22.227932
22.228201
22.228300
22.228554
22.228615
22.228796
22.229103
22.229207
22.229722
22.229848
22.229915
22.230417
22.231028
22.231097
22.231169
22.231217
22.231790
22.231798
22.231950
22.232175
22.232267
22.232939
22.233063
22.233658
22.234306
22.234415
22.235157
22.235320
22.235580
22.235608
22.235773
22.236254
22.236361
22.236632
22.236975
22.237033
22.237140
22.237228
22.237496
22.237581
22.237601
22.238366
22.238387
22.238663
22.239377
22.240463
22.240573
22.240795
22.241024
22.241156
22.241252
22.241284
22.241365
22.241512
22.242027
22.242141
22.242294
22.242316
22.242716
22.243360
22.243511
22.243774
22.244160
22.244187
22.244524
22.244750
22.245572
22.245622
22.246482
22.247086
22.248556
22.248998
22.249493
22.249531
22.249540
22.249736
22.249984
22.250111
22.250149
22.250376
22.250692
22.250729
22.250835
22.250906
22.251425
22.251634
22.251722
22.251781
22.252478
22.252483
22.252797
22.253178
22.253257
22.253558
22.253791
22.253811
22.254459
22.255269
22.255290
22.255655
22.256203
22.257338
22.257560
22.257640
22.257890
22.258035
22.258323
22.258327
22.258524
22.258563
22.258786
22.259132
22.259452
22.259483
22.259588
22.259679
22.260595
22.260659
22.260759
22.261500
22.261596
22.262321
22.262466
22.262723
22.262916
22.263161
22.263186
22.263325
22.263422
22.263609
22.263878
22.264656
22.264703
22.264730
22.264784
22.265312
22.265883
22.266058
22.266179
22.266202
22.267853
22.267857
22.268006
22.268162
22.268807
22.269206
22.269795
22.270186
22.270291
22.270662
22.272026
22.272280
22.272443
22.273021
22.273459
22.273642
22.273700
22.273872
22.274083
22.274549
22.274616
22.275503
22.275970
22.276664
22.276767
22.276920
22.276962
22.277108
22.277130
22.277163
22.277279
22.277497
22.278528
22.279072
22.279270
22.279458
22.279510
22.279806
22.279842
22.279859
22.279920
22.279950
22.280586
22.280731
22.281297
22.281985
22.282344
22.282414
22.282703
22.283665
22.283705
22.283787
22.283910
22.284148
22.284547
22.285060
22.285525
22.285754
22.285831
22.285852
22.286059
22.286719
22.286762
22.287078
22.287102
22.287339
22.287347
22.287673
22.287714
22.287722
22.288665
22.288780
22.288916
22.290528
22.290529
22.290535
22.291268
22.291463
22.291534
22.291801
22.291858
22.291885
22.292212
22.292903
22.293152
22.294067
22.294198
22.294487
22.295660
22.295916
22.296288
22.296401
22.296832
22.297323
22.297722
22.298591
22.298753
22.298861
22.299019
22.299119
22.299127
22.300092
22.300144
22.300500
22.300653
22.300833
22.300891
22.301192
22.301558
22.302380
22.303027
22.303461
22.303508
22.303508
22.303534
22.303796
22.304642
22.304776
22.304898
22.305165
22.305305
22.305841
22.306055
22.306166
22.306302
22.306930
22.307168
22.307444
22.307609
22.307796
22.307977
22.308247
22.308585
22.309915
22.309960
22.310084
22.310341
22.310484
22.310626
22.310928
22.311253
22.311648
22.311654
22.311686
22.311686
22.312142
22.312764
22.313002
22.313510
22.313900
22.314683
22.314780
22.315011
22.315154
22.315247
22.315486
22.315487
22.315629
22.316115
22.316217
22.316514
22.316590
22.316939
22.317472
22.317855
22.317992
22.318029
22.318249
22.318252
22.318565
22.319307
22.319308
22.319501
22.319545
22.319580
22.319901
22.320360
22.320425
22.320474
22.321188
22.321967
22.322274
22.322689
22.322891
22.322973
22.322979
22.323006
22.323036
22.323458
22.323675
22.324288
22.324389
22.324588
22.324888
22.325315
22.325742
22.325831
22.326184
22.326236
22.326663
22.327001
22.327141
22.327175
22.327371
22.328116
22.328151
22.328218
22.328474
22.328836
22.328873
22.328903
22.329399
22.330250
22.330312
22.331415
22.331841
22.331989
22.332123
22.332609
22.332745
22.332752
22.332768
22.332934
22.333042
22.333115
22.333122
22.333126
22.333128
22.333286
22.333434
22.334172
22.334313
22.334451
22.334598
22.334631
22.335175
22.335220
22.335496
22.335812
22.335843
22.335967
22.336295
22.336320
22.336589
22.337288
22.337445
22.337642
22.337665
22.337666
22.337799
22.338598
22.338812
22.338888
22.338993
22.339457
22.340061
22.340298
22.340972
22.341164
22.342297
22.342334
22.342791
22.343075
22.343562
22.343878
22.344020
22.344536
22.344793
22.344808
22.344871
22.345179
22.345827
22.346108
22.346230
22.346634
22.347648
22.347805
22.347870
22.347896
22.348116
22.348393
22.348629
22.348631
22.348857
22.349045
22.349489
22.349663
22.349943
22.350490
22.350643
22.351123
22.351172
22.351319
22.351644
22.352241
22.352419
22.352793
22.352815
22.353708
22.353931
22.354975
22.355343
22.355500
22.355768
22.356238
22.358014
22.358260
22.358840
22.359149
22.360541
22.360638
22.360855
22.360996
22.361030
22.361137
22.361299
22.362031
22.362839
22.362857
22.362978
22.363077
22.363199
22.363617
22.363627
22.363651
22.364162
22.364219
22.364396
22.364444
22.364583
22.364680
22.364870
22.365755
22.365787
22.366480
22.366516
22.366618
22.366970
22.367528
22.367661
22.367728
22.367891
22.367909
22.368374
22.368638
22.369934
22.369961
22.370088
22.370346
22.370357
22.370785
22.370879
22.370917
22.371264
22.371489
22.371767
22.372609
22.372757
22.372854
22.373146
22.373636
22.373814
22.373868
22.374394
22.374482
22.374566
22.374656
22.374691
22.374725
22.374845
22.375139
22.376269
22.376857
22.377135
22.377144
22.377451
22.377493
22.377653
22.378257
22.378326
22.378410
22.378532
22.378547
22.378826
22.379518
22.379545
22.380106
22.380357
22.380496
22.380611
22.380804
22.380833
22.380887
22.381128
22.381559
22.382152
22.382159
22.382478
22.382815
22.382886
22.383011
22.383017
22.383265
22.383642
22.383750
22.383775
22.383889
22.384060
22.384239
22.384411
22.384732
22.385073
22.385183
22.385190
22.385236
22.386155
22.386564
22.386602
22.386645
22.386705
22.386808
22.387669
22.388330
22.388522
22.388656
22.388776
22.390395
22.390442
22.390621
22.390668
22.390936
22.391279
22.391282
22.391286
22.391446
22.391576
22.391878
22.391962
22.392111
22.392173
22.392393
22.393757
22.394630
22.394885
22.395037
22.395082
22.395237
22.395345
22.395367
22.395554
22.395578
22.395637
22.395758
22.396121
22.396194
22.397160
22.397250
22.397315
22.398012
22.398620
22.398648
22.398778
22.398999
22.399130
22.399511
22.399604
22.399735
22.399883
22.400084
22.400560
22.401397
22.401585
22.401825
22.402083
22.402124
22.402260
22.402589
22.403192
22.403267
22.403275
22.403693
22.403744
22.403812
22.403835
22.403963
22.404019
22.404599
22.404902
22.405009
22.405128
22.405198
22.405238
22.405739
22.406239
22.406326
22.406576
22.406913
22.407483
22.407791
22.407799
22.407830
22.407902
22.407933
22.408096
22.408458
22.408650
22.408907
22.409006
22.409457
22.409717
22.410068
22.410428
22.410727
22.412250
22.412330
22.412335
22.412340
22.412379
22.412459
22.412517
22.412561
22.412775
22.413787
22.414134
22.414195
22.415023
22.415914
22.416192
22.416351
22.417454
22.417635
22.418022
22.418024
22.418315
22.418541
22.418592
22.418761
22.418792
22.419082
22.419239
22.419462
22.421411
22.421729
22.421767
22.422238
22.422289
22.422951
22.423063
22.423249
22.423398
22.423536
22.423828
22.424028
22.424318
22.424750
22.424972
22.425926
22.426024
22.426038
22.426291
22.426310
22.426728
22.426967
22.427848
22.427902
22.428537
22.428582
22.428743
22.428806
22.428834
22.428865
22.429335
22.430108
22.430468
22.430582
22.430772
22.430902
22.431098
22.431550
22.432529
22.433108
22.433590
22.433606
22.433671
22.433892
22.434192
22.434570
22.434590
22.434982
22.435103
22.435447
22.435732
22.436170
22.436233
22.436527
22.437005
22.437448
22.438121
22.438352
22.438553
22.438716
22.439014
22.439405
22.439870
22.439885
22.440054
22.440277
22.441042
22.441635
22.441729
22.442372
22.442780
22.442969
22.443227
22.443326
22.444227
22.444268
22.444363
22.444597
22.444683
22.445132
22.445313
22.445593
22.445962
22.446200
22.446466
22.446618
22.446787
22.446822
22.446984
22.447183
22.447345
22.447424
22.447457
22.448039
22.448267
22.448797
22.448940
22.448951
22.449008
22.449320
22.449397
22.451603
22.451695
22.451900
22.452174
22.452360
22.453003
22.453052
22.453220
22.453559
22.453845
22.453873
22.454282
22.454439
22.454544
22.455468
22.455817
22.456150
22.456537
22.457032
22.457091
22.457698
22.457907
22.457934
22.458923
22.459100
22.459306
22.459842
22.459885
22.460003
22.460038
22.460151
22.460224
22.460844
22.461549
22.461561
22.461673
22.462027
22.462866
22.462898
22.463228
22.463570
22.464191
22.464725
22.464840
22.466288
22.466497
22.466646
22.467079
22.467238
22.467671
22.467893
22.468187
22.468500
22.468570
22.469023
22.469128
22.469198
22.469374
22.469616
22.470004
22.470422
22.470813
22.471122
22.471247
22.471270
22.471847
22.472121
22.472212
22.472276
22.472348
22.472745
22.472752
22.474544
22.474756
22.475277
22.475906
22.475984
22.476866
22.477238
22.478299
22.478319
22.478872
22.479273
22.479799
22.479814
22.479908
22.480154
22.480338
22.480380
22.480430
22.480585
22.481738
22.482486
22.482669
22.482872
22.483243
22.483852
22.483923
22.484240
22.484270
22.484274
22.484349
22.484416
22.484602
22.485212
22.485249
22.485378
22.486038
22.486159
22.486216
22.486438
22.486558
22.486686
22.486724
22.487688
22.487919
22.488001
22.488607
22.488997
22.489311
22.489357
22.489502
22.490061
22.490116
22.491028
22.491728
22.492119
22.492571
22.493075
22.494008
22.494435
22.494503
22.494677
22.494927
22.494981
22.494999
22.495436
22.495747
22.496056
22.496570
22.496817
22.496991
22.497086
22.497200
22.497433
22.497900
22.498167
22.498451
22.499330
22.499520
22.499574
22.499686
22.499881
22.500662
22.503401
22.503650
22.503995
22.504036
22.504095
22.504400
22.504649
22.505296
22.505795
22.505917
22.505938
22.505971
22.506029
22.506158
22.506248
22.506632
22.506740
22.506856
22.507314
22.507629
22.507766
22.507941
22.508664
22.508755
22.508913
22.509255
22.509986
22.510062
22.510139
22.510426
22.511149
22.511777
22.511935
22.512402
22.513393
22.513493
22.513593
22.514001
22.514019
22.514368
22.514476
22.515151
22.515335
22.515644
22.516413
22.517548
22.517605
22.517677
22.518074
22.518795
22.519071
22.519472
22.519515
22.519569
22.519821
22.519878
22.519990
22.519997
22.520167
22.520319
22.520326
22.521009
22.521335
22.521373
22.521781
22.521839
22.521951
22.521997
22.522659
22.522704
22.523395
22.523948
22.524164
22.525988
22.526352
22.527299
22.527914
22.527916
22.528357
22.528589
22.528695
22.529078
22.529110
22.529153
22.529602
22.529672
22.529688
22.529804
22.530048
22.530132
22.531146
22.531505
22.531672
22.532489
22.532513
22.532914
22.533311
22.533617
22.535851
22.535923
22.536303
22.536387
22.536858
22.536880
22.537095
22.537250
22.538151
22.538301
22.538551
22.539193
22.539581
22.539804
22.540305
22.540468
22.540553
22.541121
22.541192
22.541286
22.541476
22.542240
22.542326
22.542500
22.542998
22.543389
22.543423
22.543441
22.543566
22.543896
22.544110
22.544160
22.544580
22.545201
22.545337
22.545472
22.545755
22.546955
22.547328
22.547766
22.548793
22.548805
22.548918
22.549579
22.550543
22.550843
22.551302
22.551351
22.551949
22.552468
22.552481
22.552605
22.552660
22.552762
22.553398
22.554153
22.554189
22.554289
22.555092
22.555152
22.555202
22.555316
22.555836
22.556141
22.556487
22.556668
22.556861
22.557049
22.557169
22.557339
22.557513
22.558282
22.558315
22.558514
22.558781
22.559100
22.559319
22.559461
22.559491
22.559541
22.559951
22.560361
22.560456
22.560561
22.561809
22.561904
22.561909
22.562254
22.562523
22.562675
22.563172
22.563783
22.564093
22.564406
22.564979
22.565040
22.565353
22.565524
22.565606
22.565797
22.566159
22.566213
22.566712
22.567012
22.567108
22.567675
22.569659
22.571211
22.572353
22.572811
22.572977
22.573960
22.575179
22.575710
22.576254
22.577510
22.577767
22.578389
22.578581
22.579481
22.579700
22.579847
22.580849
22.581135
22.581976
22.582416
22.582423
22.582592
22.583167
22.583838
22.583932
22.583980
22.584191
22.584230
22.585344
22.585946
22.586651
22.586922
22.587291
22.587461
22.587469
22.587578
22.587927
22.588595
22.589042
22.590394
22.591682
22.591970
22.592123
22.592253
22.593216
22.593352
22.593984
22.594221
22.595619
22.596152
22.596352
22.596438
22.596810
22.597074
22.597169
22.598388
22.598554
22.598695
22.598843
22.599061
22.599666
22.600305
22.600322
22.600326
22.600528
22.600760
22.600934
22.602308
22.602383
22.602789
22.602887
22.603227
22.603523
22.603915
22.604756
22.604764
22.604862
22.605084
22.605864
22.605924
22.606380
22.607177
22.607798
22.608075
22.608581
22.608846
22.609051
22.609120
22.609214
22.609429
22.610224
22.610264
22.611371
22.611734
22.612052
22.612220
22.612267
22.613504
22.613620
22.614009
22.614288
22.614337
22.614368
22.614412
22.614635
22.614753
22.614816
22.615293
22.615883
22.616425
22.616430
22.616510
22.616604
22.616666
22.616780
22.617784
22.618205
22.618924
22.619043
22.619155
22.619918
22.620142
22.620413
22.620797
22.621882
22.622044
22.623152
22.623269
22.623331
22.623629
22.623998
22.624174
22.624679
22.625113
22.625317
22.625447
22.625957
22.626356
22.626757
22.626829
22.627406
22.627534
22.627881
22.628454
22.628490
22.629783
22.630066
22.630919
22.631002
22.631630
22.631805
22.632646
22.632675
22.632700
22.632862
22.633191
22.633388
22.634053
22.635082
22.635096
22.635109
22.635261
22.635381
22.635666
22.635812
22.635885
22.636395
22.636636
22.637102
22.637325
22.637489
22.638618
22.638652
22.639282
22.639510
22.639690
22.639719
22.640385
22.640592
22.640721
22.640942
22.641157
22.641218
22.641404
22.641567
22.642051
22.642695
22.642796
22.642859
22.642870
22.643419
22.643484
22.643746
22.644019
22.644311
22.645121
22.646052
22.646436
22.646837
22.647027
22.647177
22.647351
22.648352
22.648717
22.649921
22.650348
22.650655
22.650929
22.651058
22.651242
22.651245
22.651680
22.651753
22.651883
22.652226
22.652447
22.652650
22.653088
22.653090
22.653456
22.653732
22.654653
22.655004
22.655388
22.655658
22.655909
22.656058
22.656346
22.656602
22.657076
22.657603
22.657887
22.658015
22.658035
22.658216
22.658396
22.658460
22.658874
22.658996
22.659426
22.659438
22.659535
22.659986
22.660016
22.660292
22.661115
22.661824
22.661981
22.662609
22.662626
22.662672
22.663105
22.663183
22.663241
22.663702
22.663724
22.664004
22.664890
22.665749
22.666361
22.666628
22.666752
22.667519
22.668085
22.668203
22.668721
22.668940
22.669104
22.669314
22.669330
22.669764
22.670519
22.671784
22.672238
22.672512
22.672911
22.673178
22.673595
22.673852
22.673920
22.673950
22.674358
22.675620
22.675671
22.676036
22.676648
22.676988
22.677209
22.677526
22.678678
22.678909
22.679210
22.679277
22.679703
22.679952
22.680470
22.680607
22.680711
22.681738
22.681784
22.682022
22.682516
22.682558
22.682584
22.682957
22.683071
22.683513
22.683916
22.684145
22.684156
22.684244
22.684433
22.684766
22.685476
22.685791
22.685867
22.686317
22.686361
22.686385
22.686400
22.686404
22.686773
22.687026
22.687371
22.687802
22.687851
22.687864
22.689393
22.689868
22.690007
22.690463
22.691481
22.691839
22.691925
22.691931
22.692027
22.693145
22.693245
22.694391
22.694613
22.694740
22.694867
22.695060
22.695068
22.695202
22.695527
22.696900
22.697053
22.698303
22.698758
22.698767
22.699247
22.699557
22.699734
22.699905
22.699987
22.700002
22.700650
22.701140
22.701151
22.701206
22.701255
22.701514
22.701902
22.701968
22.702052
22.702306
22.702826
22.703633
22.703667
22.704096
22.705073
22.705377
22.706236
22.707176
22.707359
22.707500
22.707737
22.707911
22.708525
22.708656
22.709177
22.709410
22.709955
22.710221
22.710876
22.710986
22.711078
22.711673
22.711731
22.712318
22.712452
22.712526
22.713019
22.713867
22.714010
22.714846
22.715505
22.715805
22.715969
22.716340
22.716529
22.716539
22.716649
22.717013
22.717058
22.717607
22.717974
22.718467
22.719338
22.719386
22.719847
22.719859
22.719941
22.720682
22.721077
22.721560
22.721560
22.722086
22.722461
22.722552
22.722738
22.723670
22.724882
22.725011
22.725672
22.726472
22.726519
22.726520
22.727591
22.727762
22.727844
22.727932
22.728698
22.728924
22.729269
22.729390
22.729465
22.730409
22.730750
22.731669
22.731967
22.732098
22.732098
22.732206
22.732319
22.732571
22.732624
22.732776
22.732861
22.733075
22.733253
22.733437
22.733457
22.734562
22.734650
22.734777
22.735185
22.735328
22.735552
22.735700
22.736478
22.737024
22.737154
22.737167
22.737715
22.737812
22.738052
22.738300
22.739352
22.739582
22.740167
22.740190
22.740262
22.740286
22.740395
22.740395
22.741410
22.741815
22.742222
22.742894
22.742922
22.743262
22.743381
22.743381
22.743561
22.743700
22.743753
22.743830
22.744114
22.744378
22.744619
22.744656
22.744664
22.744796
22.745047
22.745214
22.745306
22.745515
22.745694
22.745836
22.746129
22.746142
22.746334
22.748107
22.748333
22.749058
22.749352
22.750217
22.750914
22.751016
22.751143
22.751510
22.751571
22.751932
22.752154
22.752168
22.752289
22.752390
22.752613
22.752668
22.752924
22.753106
22.753207
22.753473
22.753612
22.753920
22.754787
22.754847
22.754932
22.755132
22.755280
22.755507
22.755832
22.755850
22.756060
22.756065
22.756201
22.756360
22.756745
22.757302
22.757339
22.757422
22.757860
22.758029
22.758100
22.758380
22.759320
22.759518
22.759740
22.760370
22.760710
22.761021
22.761184
22.761436
[truncated: 11,815,217 more chars]
