# Supplementary material for: Automatic Bayesian single molecule identification for localization microscopy
Source: Sci Rep. 2016 Sep 19;6:33521. doi: 10.1038/srep33521 (PMC5027599; doi:10.1038/srep33521)
Supplement: Supplementary Software 2 [file srep33521-s3.zip › SupplementarySoftware2/example.m]

clear;
clc;

%BundledofTubulins_LS
%%{
AutoBayes_histogram_file = 'BundledofTubulins_LS_supplementary_information.txt';
output_pdf_filename = 'BundledofTubulins_histogram_GG_WL.pdf';
axis_limit = [0 4.1 0 5]; %10^
x_tick = [10^1 10^2 10^3 10^4];
x_tick_label = {'10','100','1k', '10k'};
y_tick =[10^1 10^2 10^3 10^4 10^5];
y_tick_label = {'10','100','1k', '10k', '100k'};
%}

[all_potential_emitters, WLDM_emitters,WLDM_threshold,WLDM_lamda_background,WLDM_k_background,WLDM_log_mean_signal,WLDM_log_sigma_signal, ...
  GGDM_emitters,GGDM_threshold,GGDM_mean_background,GGDM_sigma_background,GGDM_mean_signal,GGDM_sigma_signal,...
  PSFPE] = readAutoByesData(AutoBayes_histogram_file);

GaussianGaussianWeibulLognormHistogramCurve(output_pdf_filename, PSFPE, ...
    all_potential_emitters, WLDM_emitters, GGDM_emitters, ... 
    GGDM_threshold,...
    GGDM_mean_background, GGDM_sigma_background,...
    GGDM_mean_signal, GGDM_sigma_signal, ...
    WLDM_threshold, ...
    WLDM_lamda_background, WLDM_k_background, ...
    WLDM_log_mean_signal, WLDM_log_sigma_signal, ...
    axis_limit, x_tick, x_tick_label, y_tick, y_tick_label);
