# Supplementary material for: Automatic Bayesian single molecule identification for localization microscopy
Source: Sci Rep. 2016 Sep 19;6:33521. doi: 10.1038/srep33521 (PMC5027599; doi:10.1038/srep33521)
Supplement: Supplementary Software 2 [file srep33521-s3.zip › SupplementarySoftware2/gaussiancdf.m]

function y = gaussiancdf(x,u,sigma)
y= 0.5*(1.0 + erf((x-u)/(sqrt(2)*sigma)));
