# Supplementary material for: Automatic Bayesian single molecule identification for localization microscopy
Source: Sci Rep. 2016 Sep 19;6:33521. doi: 10.1038/srep33521 (PMC5027599; doi:10.1038/srep33521)
Supplement: Supplementary Software 2 [file srep33521-s3.zip › SupplementarySoftware2/GaussianGaussianWeibulLognormHistogramCurve.m]

function GaussianGaussianWeibulLognormHistogramCurve(PSFPE_picture_pdf_file, PSFPE, ...
    all_potential_emitters, WLDM_emitters, GGDM_emitters, ... 
    GGDM_threshold,...
    GGDM_mean_background, GGDM_sigma_background,...
    GGDM_mean_signal, GGDM_sigma_signal, ...
    WLDM_threshold, ...
    WLDM_lamda_background, WLDM_k_background, ...
    WLDM_log_mean_signal, WLDM_log_sigma_signal, ...
    axis_limit, x_tick, x_tick_label, y_tick, y_tick_label)

h = figure(1);
hold off;
log10PSFPE = log10(PSFPE);
bins = 256;
[Frequency, log10PSFPE_histogram_position] = hist(log10PSFPE,bins);
log10Frequency = log10(Frequency);
bar(log10PSFPE_histogram_position, log10Frequency);


WLDM_threshold_log10 = log10(WLDM_threshold);
GGDM_threshold_log10 = log10(GGDM_threshold);
max_y_axis = max(log10Frequency);
p.color = 'r';
p.linewidth = 1;
p.linestyle = '-';
hold on;
line([WLDM_threshold_log10 WLDM_threshold_log10],[0, max_y_axis], p);

p.color = 'g';
p.linewidth = 1;
p.linestyle = '--';
hold on;
line([GGDM_threshold_log10 GGDM_threshold_log10],[0, max_y_axis], p);


%draw Gaussian-Gaussian distribution
binwidth = (log10PSFPE_histogram_position(bins) - log10PSFPE_histogram_position(1))/(bins-1);
number_of_background = all_potential_emitters - GGDM_emitters;
number_of_signal = GGDM_emitters;

x_low = log10PSFPE_histogram_position - 0.5*binwidth;
x_upper = log10PSFPE_histogram_position + 0.5*binwidth;
PSFPE_low = 10.^x_low;
PSFPE_upper = 10.^x_upper;

Y_background = log10(number_of_background*( ...
    gaussiancdf(PSFPE_upper,GGDM_mean_background,GGDM_sigma_background) ...
    - gaussiancdf(PSFPE_low,GGDM_mean_background,GGDM_sigma_background)));

Y_signal = log10(number_of_signal*( ...
gaussiancdf(PSFPE_upper,GGDM_mean_signal,GGDM_sigma_signal) ...
- gaussiancdf(PSFPE_low,GGDM_mean_signal,GGDM_sigma_signal)));

new_x = log10PSFPE_histogram_position(Y_background > 0);
new_Y_background = Y_background(Y_background > 0);
hold on;
plot(new_x, new_Y_background,'--g');

new_x = log10PSFPE_histogram_position(Y_signal > 0);
new_Y_signal = Y_signal(Y_signal > 0);
hold on;
hl(1) = plot(new_x, new_Y_signal,'--g');

%draw Weibull-Lognormal distribution
number_of_background = all_potential_emitters - WLDM_emitters;
number_of_signal = WLDM_emitters;
x_low = log10PSFPE_histogram_position-0.5*binwidth;
x_upper = log10PSFPE_histogram_position + 0.5*binwidth;
PSFPE_low = 10.^x_low;
PSFPE_upper = 10.^x_upper;
Y_background = log10(number_of_background*( ...
    wblcdf(PSFPE_upper,WLDM_lamda_background,WLDM_k_background) ...
    - wblcdf(PSFPE_low,WLDM_lamda_background,WLDM_k_background)));
Y_signal = log10(number_of_signal*(...
    lognormalcdf(PSFPE_upper,WLDM_log_mean_signal,WLDM_log_sigma_signal) ...
    - lognormalcdf(PSFPE_low,WLDM_log_mean_signal,WLDM_log_sigma_signal)));

new_x = log10PSFPE_histogram_position(Y_background > 0);
new_Y_background = Y_background(Y_background > 0);
hold on;
plot(new_x, new_Y_background,'-r');

new_x = log10PSFPE_histogram_position(Y_signal > 0);
new_Y_signal = Y_signal(Y_signal > 0);
hold on;
hl(2)= plot(new_x, new_Y_signal,'-r');

set(gca, 'Fontname', 'Times New Roman', 'FontSize', 22);

legend('off');
lstr={'GGDM', 'WLDM'};
legend(hl, lstr,'location','northwest','Fontname', 'Times New Roman', 'FontSize', 22);

legend('boxoff');

set(gca, 'Fontname', 'Times New Roman', 'FontSize', 22);

xlabel('n_{psf}', 'Fontname', 'Times New Roman', 'FontSize', 22);
ylabel('Frequency', 'Fontname', 'Times New Roman', 'FontSize', 22);
axis(axis_limit);
log10xt = log10(x_tick);
set(gca,'XTick',log10xt); 
set(gca,'XTickLabel', x_tick_label);

log10yt = log10(y_tick);
set(gca,'YTick',log10yt);
set(gca,'YTickLabel',y_tick_label);

set(gca,'xminortick','off');%
set(gca,'tickdir','out');

saveTightFigure(h,PSFPE_picture_pdf_file);
