# Supplementary material for: Automatic Bayesian single molecule identification for localization microscopy
Source: Sci Rep. 2016 Sep 19;6:33521. doi: 10.1038/srep33521 (PMC5027599; doi:10.1038/srep33521)
Supplement: Supplementary Software 2 [file srep33521-s3.zip › SupplementarySoftware2/lognormalcdf.m]

function y = lognormalcdf(x,u,sigma)
y= 0.5 + 0.5* erf((log(x) -u)/(sqrt(2)*sigma));
