# Supplementary material for: Automatic Bayesian single molecule identification for localization microscopy
Source: Sci Rep. 2016 Sep 19;6:33521. doi: 10.1038/srep33521 (PMC5027599; doi:10.1038/srep33521)
Supplement: Supplementary Software 2 [file srep33521-s3.zip › SupplementarySoftware2/readAutoByesData.m]

function [all_potential_emitters, WLDM_emitters,WLDM_threshold,WLDM_lamda_background,WLDM_k_background,WLDM_log_mean_signal,WLDM_log_sigma_signal, ...
  GGDM_emitters,GGDM_threshold,GGDM_mean_background,GGDM_sigma_background,GGDM_mean_signal,GGDM_sigma_signal, ...
  PSFPE] = readAutoByesData(AutoBayes_histogram_file)


fid=fopen(AutoBayes_histogram_file);

%read
linenum = 2; %the second line
C=textscan(fid, '%f', 1, 'delimiter', '\n', 'headerlines', linenum-1);
all_potential_emitters = C{1,1};

linenum = 2; %4th line
C=textscan(fid, '%f %f %f %f %f %f',1, 'delimiter', '\n', 'headerlines', linenum-1);
WLDM_emitters = C{1,1};
WLDM_threshold = C{1,2};
WLDM_lamda_background = C{1,3};
WLDM_k_background = C{1,4};
WLDM_log_mean_signal = C{1,5};
WLDM_log_sigma_signal = C{1,6}; 

linenum = 2; %6th line
C=textscan(fid, '%f %f %f %f %f %f',1, 'delimiter', '\n', 'headerlines', linenum-1);
GGDM_emitters = C{1,1};
GGDM_threshold = C{1,2};
GGDM_mean_background = C{1,3};
GGDM_sigma_background = C{1,4};
GGDM_mean_signal = C{1,5};
GGDM_sigma_signal = C{1,6}; 

linenum = 2; %since 8th line
C=textscan(fid, '%f', 'delimiter', '\n', 'headerlines', linenum-1);
PSFPE = C{1,1};
fclose(fid);
