# Supplementary material for: Automatic Bayesian single molecule identification for localization microscopy
Source: Sci Rep. 2016 Sep 19;6:33521. doi: 10.1038/srep33521 (PMC5027599; doi:10.1038/srep33521)
Supplement: Supplementary Software 2 [file srep33521-s3.zip › SupplementarySoftware2/wblcdf.m]

function Y = wblcdf(x,a,b)
%lamda = a
%k = b
Y = 1 - exp(-power((x/a),b));
