# Supplementary material for: Automatic Bayesian single molecule identification for localization microscopy
Source: Sci Rep. 2016 Sep 19;6:33521. doi: 10.1038/srep33521 (PMC5027599; doi:10.1038/srep33521)
Supplement: Supplementary Software 3 [file srep33521-s4.zip]

Archive with 9 entries (8 files):
- SupplementarySoftware3/
- SupplementarySoftware3/changeToPhotonElectron.m
- SupplementarySoftware3/compute_SNR.m
- SupplementarySoftware3/dwt2.m
- SupplementarySoftware3/findLocalMax.m
- SupplementarySoftware3/imconv.m
- SupplementarySoftware3/README
- SupplementarySoftware3/saveSNR.m
- SupplementarySoftware3/ThunderSTORM_SNRwavelet.m
