# Supplementary material for: Automatic Bayesian single molecule identification for localization microscopy
Source: Sci Rep. 2016 Sep 19;6:33521. doi: 10.1038/srep33521 (PMC5027599; doi:10.1038/srep33521)
Supplement: Supplementary Software 3 [file srep33521-s4.zip › SupplementarySoftware3/changeToPhotonElectron.m]

function photoelectron_image = changeToPhotonElectron(image, offset, effective_gain)
%image must be integer image
[height, width] = size(image);
photoelectron_image = zeros(height, width);

for j=1:height
   for i=1:width
       delta = image(j,i) - offset;
       if(delta > 0)
          photoelectron_image(j,i) = delta/effective_gain;
       end
   end
end
