# Supplementary material for: Automatic Bayesian single molecule identification for localization microscopy
Source: Sci Rep. 2016 Sep 19;6:33521. doi: 10.1038/srep33521 (PMC5027599; doi:10.1038/srep33521)
Supplement: Supplementary Software 3 [file srep33521-s4.zip › SupplementarySoftware3/compute_SNR.m]

function [SNR_image, new_bin_image] = compute_SNR(bin_image, filter_image, std_noise, SNR_threshold)

[height, width] = size(filter_image);
new_bin_image = false(height, width);

SNR_image = filter_image/std_noise;
for j =1 : height
    for i = 1 : width
        if (bin_image(j,i) > 0 && SNR_image(j,i) > SNR_threshold)
            new_bin_image(j,i) = 1;
        end
    end
end
