# Supplementary material for: Automatic Bayesian single molecule identification for localization microscopy
Source: Sci Rep. 2016 Sep 19;6:33521. doi: 10.1038/srep33521 (PMC5027599; doi:10.1038/srep33521)
Supplement: Supplementary Software 3 [file srep33521-s4.zip › SupplementarySoftware3/findLocalMax.m]

function position_of_max_intensity_bin_image = findLocalMax(image, airy_disk_radius, P_threshold, half_local_size)
%image must be integer image
[height, width] = size(image);
position_of_max_intensity_bin_image = false(height, width);
airy_disk_radius2 = airy_disk_radius*airy_disk_radius;
for j =2 : height-1
    for i = 2 : width-1
        if (image(j,i) > P_threshold)
            %set initial to true
            position_of_max_intensity_bin_image(j, i) = 1;
            start_height = max(1, j - half_local_size);
            end_height = min(height, j + half_local_size);
            start_width = max(1, i - half_local_size);
            end_width = min(width, i + half_local_size);
            if (abs(start_height - 1) < eps)
                end_height = start_height + 2*half_local_size;
            end
            if (abs(end_height - height) < eps)
                start_height = end_height - 2*half_local_size;
            end
            if (abs(start_width - 1) < eps)
                end_width = start_width + 2*half_local_size;
            end
            if (abs(end_width - width) < eps)
                start_width = end_width - 2*half_local_size;
            end
            
            %compare
            for local_j = start_height:end_height
                for local_i = start_width:end_width
                    delta_j = local_j - j;
                    delta_i = local_i - i;
                    distance2 = delta_j*delta_j + delta_i * delta_i;
                    %
                    if (image(local_j,local_i) > image(j,i) && distance2 < airy_disk_radius2)
                        position_of_max_intensity_bin_image(j, i) = 0;
                    end
                end
            end
        else
            position_of_max_intensity_bin_image(j, i) = 0;
        end
        
    end
end
