# Supplementary material for: Automatic Bayesian single molecule identification for localization microscopy
Source: Sci Rep. 2016 Sep 19;6:33521. doi: 10.1038/srep33521 (PMC5027599; doi:10.1038/srep33521)
Supplement: Supplementary Software 3 [file srep33521-s4.zip › SupplementarySoftware3/imconv.m]

function g=imconv(f,h)
%IMCONV
g=real(ifft2(fft2(ifftshift(h)).*fft2((f))));
return
