# Supplementary material for: Automatic Bayesian single molecule identification for localization microscopy
Source: Sci Rep. 2016 Sep 19;6:33521. doi: 10.1038/srep33521 (PMC5027599; doi:10.1038/srep33521)
Supplement: Supplementary Software 3 [file srep33521-s4.zip › SupplementarySoftware3/README]

please run ThunderSTORM_SNRwavelet.m
