# Supplementary material for: Automatic Bayesian single molecule identification for localization microscopy
Source: Sci Rep. 2016 Sep 19;6:33521. doi: 10.1038/srep33521 (PMC5027599; doi:10.1038/srep33521)
Supplement: Supplementary Software 3 [file srep33521-s4.zip › SupplementarySoftware3/saveSNR.m]

function saveSNR(SNR_image, bin_image, current_frame, fid_fitting)
[height, width] = size(SNR_image);

for j =1 : height
    for i = 1 : width
        if (bin_image(j,i) > 0)
            fprintf(fid_fitting, '%f %d\n', SNR_image(j,i), current_frame-1);
        end
    end
end
