# Supplementary material for: Automatic Bayesian single molecule identification for localization microscopy
Source: Sci Rep. 2016 Sep 19;6:33521. doi: 10.1038/srep33521 (PMC5027599; doi:10.1038/srep33521)
Supplement: Supplementary Software 3 [file srep33521-s4.zip › SupplementarySoftware3/ThunderSTORM_SNRwavelet.m]

clear all;
clear;
clc;
tic;
format long;
warning('off');

%Tubulins_I.tif parameters
%{
SNR_threshold = 0;
PE_threshold = 1;
offset = 0;
effective_gain = 1;
wavelength = 723; %
ccd_pixel_diameter = 150; %(150nm)
magnification = 1;
NA=1.4; % Numerical aperture
tif_file = 'Tubulins_I.tif';
txt_file_name = 'Tubulins_I_ThunderSTORM.txt';
%}

%Tubulins_II.tif parameters
%{
SNR_threshold = 0;
PE_threshold = 1;
offset = 0;
effective_gain = 1;
wavelength = 723; %
ccd_pixel_diameter = 150; %(150nm)
magnification = 1;
NA=1.4; % Numerical aperture
tif_file = 'Tubulins_II.tif';
txt_file_name = 'Tubulins_II_ThunderSTORM.txt';
%}


%LS1.tif parameters
%{
SNR_threshold = 0;
PE_threshold = 1;
offset = 0;
effective_gain = 1;
wavelength = 655; %
ccd_pixel_diameter = 100; %nm
magnification = 1;
NA=1.46; % Numerical aperture
tif_file = 'LS1.tif';
txt_file_name = 'LS1_ThunderSTORM.txt';
%}

%LS2.tif parameters
%{
SNR_threshold = 0;
PE_threshold = 1;
offset = 0;
effective_gain = 1/2;
wavelength = 723; %
ccd_pixel_diameter = 150; %nm
magnification = 1;
NA=1.4; % Numerical aperture
tif_file = 'LS2.tif';
txt_file_name = 'LS2_ThunderSTORM.txt';
%}

%LS3.tif parameters
%%{
SNR_threshold = 0;
PE_threshold = 1;
offset = 0;
effective_gain = 1;
wavelength = 723; %
ccd_pixel_diameter = 100; %nm
magnification = 1;
NA=1.46; % Numerical aperture
tif_file = 'LS3.tif';
txt_file_name = 'LS3_ThunderSTORM.txt';
%}


ccd_pixel_diameter_on_souce_plane = ccd_pixel_diameter/magnification; %unit:pixels
ccd_pixel_diameter = 1.0; %pixels
airy_disk_std = 1.0/(sqrt(2)*pi) * (wavelength/NA)/ccd_pixel_diameter_on_souce_plane; %unit:pixels
airy_disk_radius = 0.61* (wavelength/NA)/ccd_pixel_diameter_on_souce_plane; %unit:pixels
half_PSF_size = ceil(airy_disk_radius);

%1/2 FWHM
half_FWHM = 0.514* (wavelength/NA) / ccd_pixel_diameter_on_souce_plane; %unit:pixels
half_FWHM_size = ceil(half_FWHM);


InfoImage=imfinfo(tif_file);
width=InfoImage(1).Width;
height=InfoImage(1).Height;
NumberImages = length(InfoImage);

current_intensity_image=zeros(height,width,'uint16');

fid_fitting=fopen(txt_file_name,'w');

for current_frame = 1:NumberImages
    
current_intensity_image  = imread(tif_file,'Index',current_frame,'Info',InfoImage);

%change intensity to photonelectrons
current_frame_image_pe = changeToPhotonElectron(double(current_intensity_image), offset, effective_gain);

[c2,w2]=dwt2(current_frame_image_pe,2);
temp1 = w2(:,:,1);
filter_image = w2(:,:,2);
B = reshape(temp1,1,[]);
std_noise = std(B);

%find local max
position_of_max_intensity_bin_image = findLocalMax(filter_image, max(airy_disk_radius,2.001), PE_threshold, half_PSF_size);
[SNR_image, filter_bin_image] = compute_SNR(position_of_max_intensity_bin_image, filter_image, std_noise, SNR_threshold);
saveSNR(SNR_image, filter_bin_image, current_frame, fid_fitting);

end

fclose(fid_fitting);
toc;
